# Supplementary material for: Pd-catalyzed asymmetric hydrogenation of fluorinated aromatic pyrazol-5-ols via capture of active tautomers
Source: Chem Sci. 2015 Mar 31;6(6):3415–9. doi: 10.1039/c5sc00835b (PMC5659069; doi:10.1039/c5sc00835b)
Supplement: Supplementary file 2 [file SC-006-C5SC00835B-s002.cif]

# Electronic Supplementary Material (ESI) for Chemical Science.
# This journal is © The Royal Society of Chemistry 2015

####################################################################### 
# 
# This file contains crystal structure data downloaded from the 
# Cambridge Structural Database (CSD) hosted by the Cambridge 
# Crystallographic Data Centre (CCDC).
# 
# Full information about CCDC data access policies and citation 
# guidelines are available at http://www.ccdc.cam.ac.uk/access/V1 
# 
# Audit and citation data items may have been added by the CCDC. 
# Please retain this information to preserve the provenance of 
# this file and to allow appropriate attribution of the data. 
# 
#######################################################################

data_cd214451
_database_code_depnum_ccdc_archive 'CCDC 1040656'
_audit_update_record             
;
2014-12-22 deposited with the CCDC.
2015-03-31 downloaded from the CCDC.
;

_audit_creation_method           SHELXL-2013
_chemical_name_systematic        
; 
 ? 
;
_chemical_name_common            ?
_chemical_melting_point          ?
_chemical_formula_moiety         ?
_chemical_formula_sum            'C11 H9 F3 N2 O'
_chemical_formula_weight         242.20

loop_
_atom_type_symbol
_atom_type_description
_atom_type_scat_dispersion_real
_atom_type_scat_dispersion_imag
_atom_type_scat_source
C C 0.0033 0.0016 'International Tables Vol C Tables 4.2.6.8 and 6.1.1.4'
H H 0.0000 0.0000 'International Tables Vol C Tables 4.2.6.8 and 6.1.1.4'
N N 0.0061 0.0033 'International Tables Vol C Tables 4.2.6.8 and 6.1.1.4'
O O 0.0106 0.0060 'International Tables Vol C Tables 4.2.6.8 and 6.1.1.4'
F F 0.0171 0.0103 'International Tables Vol C Tables 4.2.6.8 and 6.1.1.4'

_space_group_crystal_system      triclinic
_space_group_IT_number           2
_space_group_name_H-M_alt        'P -1'
_space_group_name_Hall           '-P 1'

_shelx_space_group_comment       
; 
The symmetry employed for this shelxl refinement is uniquely defined 
by the following loop, which should always be used as a source of 
symmetry information in preference to the above space-group names. 
They are only intended as comments. 
;

loop_
_space_group_symop_operation_xyz
'x, y, z'
'-x, -y, -z'

_cell_length_a                   11.5587(13)
_cell_length_b                   11.8263(13)
_cell_length_c                   17.672(2)
_cell_angle_alpha                92.233(3)
_cell_angle_beta                 102.972(3)
_cell_angle_gamma                108.187(2)
_cell_volume                     2220.9(4)
_cell_formula_units_Z            8
_cell_measurement_temperature    293(2)
_cell_measurement_reflns_used    2313
_cell_measurement_theta_min      4.588
_cell_measurement_theta_max      47.641

_exptl_crystal_description       prismatic
_exptl_crystal_colour            colorless
_exptl_crystal_density_meas      ?
_exptl_crystal_density_method    ?
_exptl_crystal_density_diffrn    1.449
_exptl_crystal_F_000             992
_exptl_transmission_factor_min   ?
_exptl_transmission_factor_max   ?
_exptl_crystal_size_max          0.211
_exptl_crystal_size_mid          0.165
_exptl_crystal_size_min          0.123
_exptl_absorpt_coefficient_mu    0.129
_shelx_estimated_absorpt_T_min   ?
_shelx_estimated_absorpt_T_max   ?
_exptl_absorpt_correction_type   multi-scan
_exptl_absorpt_correction_T_min  0.6451
_exptl_absorpt_correction_T_max  0.7457
_exptl_absorpt_process_details   sadabs

_exptl_special_details           
; 
 ? 
;

_diffrn_ambient_temperature      293(2)
_diffrn_radiation_wavelength     0.71073
_diffrn_radiation_type           MoK\a
_diffrn_source                   ?
_diffrn_measurement_device_type  'CCD area detector'
_diffrn_measurement_method       'phi and omega scans'
_diffrn_detector_area_resol_mean ?
_diffrn_reflns_number            13632
_diffrn_reflns_av_unetI/netI     0.0517
_diffrn_reflns_av_R_equivalents  0.0237
_diffrn_reflns_limit_h_min       -14
_diffrn_reflns_limit_h_max       13
_diffrn_reflns_limit_k_min       -14
_diffrn_reflns_limit_k_max       14
_diffrn_reflns_limit_l_min       -21
_diffrn_reflns_limit_l_max       21
_diffrn_reflns_theta_min         1.191
_diffrn_reflns_theta_max         26.000
_diffrn_reflns_theta_full        25.242
_diffrn_measured_fraction_theta_max 0.998
_diffrn_measured_fraction_theta_full 0.999
_diffrn_reflns_Laue_measured_fraction_max 0.998
_diffrn_reflns_Laue_measured_fraction_full 0.999
_diffrn_reflns_point_group_measured_fraction_max 0.998
_diffrn_reflns_point_group_measured_fraction_full 0.999
_reflns_number_total             8732
_reflns_number_gt                5242
_reflns_threshold_expression     'I > 2\s(I)'
_reflns_Friedel_coverage         0.000
_reflns_Friedel_fraction_max     .
_reflns_Friedel_fraction_full    .

_reflns_special_details          
; 
 Reflections were merged by SHELXL according to the crystal 
 class for the calculation of statistics and refinement. 
  
 _reflns_Friedel_fraction is defined as the number of unique 
 Friedel pairs measured divided by the number that would be 
 possible theoretically, ignoring centric projections and 
 systematic absences. 
;

_computing_data_collection       'Bruker SMART'
_computing_cell_refinement       'Bruker SMART'
_computing_data_reduction        'Bruker SHELXTL'
_computing_structure_solution    'Bruker SHELXTL'
_computing_structure_refinement  'SHELXL-2013 (Sheldrick, 2013)'
_computing_molecular_graphics    'Bruker SHELXTL'
_computing_publication_material  'Bruker SHELXTL'

_refine_special_details          
; 
 ? 
;
_refine_ls_structure_factor_coef Fsqd
_refine_ls_matrix_type           full
_refine_ls_weighting_scheme      calc
_refine_ls_weighting_details     
'w=1/[\s^2^(Fo^2^)+(0.1022P)^2^] where P=(Fo^2^+2Fc^2^)/3'
_atom_sites_solution_primary     ?
_atom_sites_solution_secondary   ?
_atom_sites_solution_hydrogens   geom
_refine_ls_hydrogen_treatment    constr
_refine_ls_extinction_method     none
_refine_ls_extinction_coef       .
_refine_ls_number_reflns         8732
_refine_ls_number_parameters     675
_refine_ls_number_restraints     90
_refine_ls_R_factor_all          0.0960
_refine_ls_R_factor_gt           0.0560
_refine_ls_wR_factor_ref         0.1870
_refine_ls_wR_factor_gt          0.1578
_refine_ls_goodness_of_fit_ref   1.023
_refine_ls_restrained_S_all      1.053
_refine_ls_shift/su_max          0.004
_refine_ls_shift/su_mean         0.000

loop_
_atom_site_label
_atom_site_type_symbol
_atom_site_fract_x
_atom_site_fract_y
_atom_site_fract_z
_atom_site_U_iso_or_equiv
_atom_site_adp_type
_atom_site_occupancy
_atom_site_site_symmetry_order
_atom_site_calc_flag
_atom_site_refinement_flags_posn
_atom_site_refinement_flags_adp
_atom_site_refinement_flags_occupancy
_atom_site_disorder_assembly
_atom_site_disorder_group
N1 N 0.50054(18) 0.90474(17) 0.15560(11) 0.0419(5) Uani 1 1 d . . . . .
N2 N 0.39423(19) 0.87078(17) 0.09581(12) 0.0472(5) Uani 1 1 d . . . . .
N3 N 0.44802(17) 0.58978(17) 0.33712(11) 0.0415(5) Uani 1 1 d . . . . .
N4 N 0.55956(17) 0.62395(17) 0.39243(11) 0.0429(5) Uani 1 1 d . . . . .
N5 N 0.94242(17) 0.55460(16) 0.36436(11) 0.0410(5) Uani 1 1 d . . . . .
N6 N 1.05700(18) 0.63160(18) 0.36293(13) 0.0499(5) Uani 1 1 d . . . . .
N7 N 0.01215(17) 0.94387(17) 0.13448(11) 0.0431(5) Uani 1 1 d . . . . .
N8 N -0.09461(18) 0.86865(17) 0.14857(12) 0.0463(5) Uani 1 1 d . . . . .
O1 O 0.71262(16) 0.93607(17) 0.18069(10) 0.0570(5) Uani 1 1 d . . . . .
H1 H 0.7603 0.9074 0.1651 0.085 Uiso 1 1 calc R U . . .
O2 O 0.23826(15) 0.56118(17) 0.32215(11) 0.0602(5) Uani 1 1 d . . . . .
H2 H 0.1933 0.5884 0.3419 0.090 Uiso 1 1 calc R U . . .
O3 O 0.74663(16) 0.55024(15) 0.37110(13) 0.0649(5) Uani 1 1 d . . . . .
H3 H 0.7063 0.5948 0.3763 0.097 Uiso 1 1 calc R U . . .
O4 O 0.19261(18) 0.94308(17) 0.10096(14) 0.0717(6) Uani 1 1 d . . . . .
H4 H 0.2348 0.8992 0.0991 0.108 Uiso 1 1 calc R U . . .
F1 F 0.2778(10) 0.6824(10) -0.0491(8) 0.096(3) Uani 0.4 1 d D U P A 1
F2 F 0.2455(6) 0.8441(4) -0.0504(4) 0.0819(15) Uani 0.6 1 d D U P A 1
F3 F 0.3883(4) 0.8361(4) -0.1018(2) 0.0837(11) Uani 0.8 1 d D U P A 1
F1' F 0.3241(6) 0.6808(7) -0.0608(5) 0.0868(19) Uani 0.6 1 d D U P A 2
F2' F 0.2258(9) 0.7881(8) -0.0400(6) 0.096(2) Uani 0.4 1 d D U P A 2
F3' F 0.3512(17) 0.8529(19) -0.0990(11) 0.090(4) Uani 0.2 1 d D U P A 2
F4 F 0.67245(19) 0.81732(15) 0.54387(11) 0.0907(6) Uani 1 1 d . . . . .
F5 F 0.59993(18) 0.66000(17) 0.59319(10) 0.0844(6) Uani 1 1 d . . . . .
F6 F 0.73170(17) 0.6671(2) 0.52706(11) 0.0983(7) Uani 1 1 d . . . . .
F7 F 1.1810(7) 0.9151(9) 0.4331(6) 0.130(3) Uani 0.6 1 d D U P B 1
F8 F 1.2551(5) 0.8231(6) 0.3698(4) 0.101(2) Uani 0.5 1 d D U P B 1
F9 F 1.1226(14) 0.9060(10) 0.3082(6) 0.099(3) Uani 0.5 1 d D U P B 1
F7' F 1.2271(9) 0.8978(13) 0.4317(8) 0.112(3) Uani 0.4 1 d D U P B 2
F8' F 1.2271(7) 0.8155(7) 0.3215(4) 0.106(2) Uani 0.5 1 d D U P B 2
F9' F 1.1273(14) 0.9319(10) 0.3297(7) 0.106(3) Uani 0.5 1 d D U P B 2
F10 F -0.27121(19) 0.68118(16) 0.17789(14) 0.1037(7) Uani 1 1 d . . . . .
F11 F -0.2533(2) 0.59313(16) 0.07563(11) 0.1004(7) Uani 1 1 d . . . . .
F12 F -0.1521(2) 0.57641(16) 0.18660(11) 0.0896(6) Uani 1 1 d . . . . .
C1 C 0.6004(2) 0.8985(2) 0.12999(14) 0.0426(6) Uani 1 1 d . . . . .
C2 C 0.5610(2) 0.8596(2) 0.05151(14) 0.0447(6) Uani 1 1 d . . . . .
C3 C 0.4332(2) 0.8442(2) 0.03415(14) 0.0448(6) Uani 1 1 d . . . . .
C4 C 0.3393(3) 0.7966(3) -0.04132(16) 0.0570(7) Uani 1 1 d D . . . .
C5 C 0.6413(3) 0.8457(3) -0.00170(16) 0.0629(8) Uani 1 1 d . . . . .
H5A H 0.7233 0.9049 0.0159 0.094 Uiso 1 1 calc R U . . .
H5B H 0.6032 0.8562 -0.0539 0.094 Uiso 1 1 calc R U . . .
H5C H 0.6487 0.7671 -0.0012 0.094 Uiso 1 1 calc R U . . .
C6 C 0.5001(2) 0.9483(2) 0.23182(14) 0.0434(6) Uani 1 1 d . . . . .
C7 C 0.4453(3) 1.0354(2) 0.24042(16) 0.0548(7) Uani 1 1 d . . . . .
H7 H 0.4092 1.0657 0.1969 0.066 Uiso 1 1 calc R U . . .
C8 C 0.4451(3) 1.0763(3) 0.31436(18) 0.0692(8) Uani 1 1 d . . . . .
H8 H 0.4077 1.1339 0.3209 0.083 Uiso 1 1 calc R U . . .
C9 C 0.4996(3) 1.0327(3) 0.37826(18) 0.0725(9) Uani 1 1 d . . . . .
H9 H 0.4992 1.0613 0.4280 0.087 Uiso 1 1 calc R U . . .
C10 C 0.5548(3) 0.9472(3) 0.36998(16) 0.0670(8) Uani 1 1 d . . . . .
H10 H 0.5925 0.9186 0.4138 0.080 Uiso 1 1 calc R U . . .
C11 C 0.5537(3) 0.9041(2) 0.29611(15) 0.0537(7) Uani 1 1 d . . . . .
H11 H 0.5894 0.8451 0.2899 0.064 Uiso 1 1 calc R U . . .
C12 C 0.3541(2) 0.5977(2) 0.36832(14) 0.0427(6) Uani 1 1 d . . . . .
C13 C 0.4033(2) 0.6394(2) 0.44667(14) 0.0420(6) Uani 1 1 d . . . . .
C14 C 0.5306(2) 0.6534(2) 0.45730(14) 0.0420(6) Uani 1 1 d . . . . .
C15 C 0.6337(2) 0.6992(2) 0.52910(15) 0.0515(6) Uani 1 1 d . . . . .
C16 C 0.3339(3) 0.6591(3) 0.50541(16) 0.0603(7) Uani 1 1 d . . . . .
H16A H 0.3348 0.7406 0.5084 0.090 Uiso 1 1 calc R U . . .
H16B H 0.3740 0.6434 0.5557 0.090 Uiso 1 1 calc R U . . .
H16C H 0.2486 0.6060 0.4897 0.090 Uiso 1 1 calc R U . . .
C17 C 0.4406(2) 0.5463(2) 0.25877(14) 0.0435(6) Uani 1 1 d . . . . .
C18 C 0.4860(3) 0.4544(2) 0.24666(15) 0.0541(7) Uani 1 1 d . . . . .
H18 H 0.5172 0.4180 0.2886 0.065 Uiso 1 1 calc R U . . .
C19 C 0.4847(3) 0.4169(3) 0.17155(18) 0.0691(8) Uani 1 1 d . . . . .
H19 H 0.5169 0.3560 0.1628 0.083 Uiso 1 1 calc R U . . .
C20 C 0.4366(3) 0.4686(3) 0.11003(17) 0.0716(9) Uani 1 1 d . . . . .
H20 H 0.4355 0.4426 0.0594 0.086 Uiso 1 1 calc R U . . .
C21 C 0.3898(3) 0.5587(3) 0.12257(17) 0.0710(9) Uani 1 1 d . . . . .
H21 H 0.3563 0.5933 0.0804 0.085 Uiso 1 1 calc R U . . .
C22 C 0.3920(3) 0.5985(2) 0.19720(16) 0.0562(7) Uani 1 1 d . . . . .
H22 H 0.3609 0.6602 0.2058 0.067 Uiso 1 1 calc R U . . .
C23 C 0.8620(2) 0.6151(2) 0.36861(13) 0.0418(6) Uani 1 1 d . . . . .
C24 C 0.9234(2) 0.7348(2) 0.36996(14) 0.0469(6) Uani 1 1 d . . . . .
C25 C 1.0423(2) 0.7384(2) 0.36594(16) 0.0509(6) Uani 1 1 d . . . . .
C26 C 1.1520(3) 0.8448(3) 0.3655(2) 0.0726(9) Uani 1 1 d D . . . .
C27 C 0.8706(3) 0.8357(2) 0.37343(19) 0.0710(9) Uani 1 1 d . . . . .
H27A H 0.8575 0.8643 0.3231 0.106 Uiso 1 1 calc R U . . .
H27B H 0.9287 0.8999 0.4117 0.106 Uiso 1 1 calc R U . . .
H27C H 0.7919 0.8074 0.3877 0.106 Uiso 1 1 calc R U . . .
C28 C 0.9173(2) 0.4286(2) 0.36189(14) 0.0414(6) Uani 1 1 d . . . . .
C29 C 0.8179(3) 0.3526(2) 0.30612(16) 0.0586(7) Uani 1 1 d . . . . .
H29 H 0.7691 0.3834 0.2688 0.070 Uiso 1 1 calc R U . . .
C30 C 0.7904(3) 0.2303(3) 0.30540(19) 0.0742(9) Uani 1 1 d . . . . .
H30 H 0.7228 0.1786 0.2677 0.089 Uiso 1 1 calc R U . . .
C31 C 0.8624(3) 0.1849(3) 0.35994(19) 0.0689(8) Uani 1 1 d . . . . .
H31 H 0.8437 0.1024 0.3593 0.083 Uiso 1 1 calc R U . . .
C32 C 0.9616(3) 0.2606(3) 0.41523(17) 0.0662(8) Uani 1 1 d . . . . .
H32 H 1.0107 0.2293 0.4520 0.079 Uiso 1 1 calc R U . . .
C33 C 0.9898(3) 0.3831(2) 0.41718(15) 0.0544(7) Uani 1 1 d . . . . .
H33 H 1.0570 0.4344 0.4553 0.065 Uiso 1 1 calc R U . . .
C34 C 0.0847(2) 0.8812(2) 0.11692(15) 0.0477(6) Uani 1 1 d . . . . .
C35 C 0.0253(2) 0.7623(2) 0.11878(15) 0.0508(6) Uani 1 1 d . . . . .
C36 C -0.0852(2) 0.7601(2) 0.13865(14) 0.0462(6) Uani 1 1 d . . . . .
C37 C -0.1894(3) 0.6543(2) 0.14480(18) 0.0599(7) Uani 1 1 d . . . . .
C38 C 0.0714(3) 0.6601(3) 0.1035(2) 0.0863(10) Uani 1 1 d . . . . .
H38A H 0.1327 0.6843 0.0734 0.129 Uiso 1 1 calc R U . . .
H38B H 0.0019 0.5927 0.0750 0.129 Uiso 1 1 calc R U . . .
H38C H 0.1090 0.6382 0.1523 0.129 Uiso 1 1 calc R U . . .
C39 C 0.0417(2) 1.0711(2) 0.14504(14) 0.0438(6) Uani 1 1 d . . . . .
C40 C 0.0811(3) 1.1380(2) 0.08796(16) 0.0588(7) Uani 1 1 d . . . . .
H40 H 0.0861 1.1004 0.0421 0.071 Uiso 1 1 calc R U . . .
C41 C 0.1130(3) 1.2605(3) 0.09906(19) 0.0738(9) Uani 1 1 d . . . . .
H41 H 0.1397 1.3059 0.0606 0.089 Uiso 1 1 calc R U . . .
C42 C 0.1057(3) 1.3160(3) 0.1662(2) 0.0786(9) Uani 1 1 d . . . . .
H42 H 0.1283 1.3991 0.1738 0.094 Uiso 1 1 calc R U . . .
C43 C 0.0653(4) 1.2493(3) 0.2219(2) 0.0961(12) Uani 1 1 d . . . . .
H43 H 0.0597 1.2869 0.2674 0.115 Uiso 1 1 calc R U . . .
C44 C 0.0323(3) 1.1247(2) 0.21122(18) 0.0741(9) Uani 1 1 d . . . . .
H44 H 0.0042 1.0791 0.2492 0.089 Uiso 1 1 calc R U . . .

loop_
_atom_site_aniso_label
_atom_site_aniso_U_11
_atom_site_aniso_U_22
_atom_site_aniso_U_33
_atom_site_aniso_U_23
_atom_site_aniso_U_13
_atom_site_aniso_U_12
N1 0.0353(11) 0.0433(11) 0.0503(12) -0.0011(9) 0.0148(10) 0.0153(9)
N2 0.0394(12) 0.0501(13) 0.0542(13) -0.0015(9) 0.0112(10) 0.0190(10)
N3 0.0288(10) 0.0490(12) 0.0475(11) -0.0019(9) 0.0091(9) 0.0152(9)
N4 0.0307(11) 0.0501(12) 0.0497(12) -0.0020(9) 0.0081(9) 0.0179(9)
N5 0.0270(10) 0.0404(11) 0.0566(12) 0.0039(9) 0.0107(9) 0.0126(8)
N6 0.0265(11) 0.0433(12) 0.0782(15) 0.0064(10) 0.0128(10) 0.0095(9)
N7 0.0321(11) 0.0428(12) 0.0575(12) 0.0049(9) 0.0138(9) 0.0148(9)
N8 0.0342(11) 0.0461(12) 0.0597(13) 0.0048(9) 0.0160(10) 0.0118(9)
O1 0.0362(10) 0.0752(13) 0.0599(11) -0.0101(9) 0.0124(9) 0.0207(9)
O2 0.0294(10) 0.0773(13) 0.0688(12) -0.0147(9) 0.0071(9) 0.0167(9)
O3 0.0395(10) 0.0531(11) 0.1144(16) 0.0081(10) 0.0360(11) 0.0208(9)
O4 0.0453(11) 0.0616(12) 0.1248(18) 0.0167(12) 0.0423(12) 0.0251(10)
F1 0.102(6) 0.057(4) 0.086(5) 0.007(3) -0.024(4) 0.000(4)
F2 0.060(3) 0.098(3) 0.082(3) -0.006(3) -0.008(2) 0.039(3)
F3 0.084(3) 0.111(2) 0.0546(14) 0.0120(13) 0.0096(16) 0.0350(17)
F1' 0.104(5) 0.057(2) 0.076(3) -0.0188(18) -0.005(3) 0.016(3)
F2' 0.059(3) 0.126(6) 0.089(4) -0.021(5) 0.000(3) 0.029(4)
F3' 0.081(6) 0.095(5) 0.076(5) 0.024(5) -0.013(5) 0.024(5)
F4 0.0991(15) 0.0567(11) 0.0845(12) -0.0076(9) -0.0101(11) 0.0067(10)
F5 0.0845(13) 0.1024(14) 0.0571(10) 0.0143(9) 0.0091(10) 0.0232(11)
F6 0.0546(11) 0.1526(19) 0.0858(13) -0.0338(12) -0.0116(10) 0.0579(12)
F7 0.097(5) 0.087(4) 0.145(4) -0.013(3) 0.003(4) -0.032(4)
F8 0.031(2) 0.065(3) 0.199(6) 0.028(4) 0.022(4) 0.007(2)
F9 0.090(4) 0.075(5) 0.105(4) 0.034(4) 0.019(4) -0.010(4)
F7' 0.062(5) 0.097(5) 0.121(5) 0.018(4) -0.019(5) -0.024(4)
F8' 0.067(4) 0.081(3) 0.160(5) 0.000(4) 0.052(4) -0.005(3)
F9' 0.085(4) 0.055(4) 0.156(7) 0.030(4) 0.005(5) 0.010(3)
F10 0.0747(13) 0.0685(12) 0.174(2) 0.0156(12) 0.0682(14) 0.0062(10)
F11 0.0974(15) 0.0773(13) 0.0775(13) 0.0034(10) -0.0042(11) -0.0205(11)
F12 0.0998(15) 0.0691(12) 0.0963(14) 0.0342(10) 0.0237(11) 0.0205(11)
C1 0.0380(14) 0.0391(13) 0.0553(15) 0.0017(11) 0.0169(12) 0.0156(11)
C2 0.0492(15) 0.0378(13) 0.0545(15) 0.0052(11) 0.0222(12) 0.0184(11)
C3 0.0456(15) 0.0414(14) 0.0515(15) 0.0024(11) 0.0147(12) 0.0187(11)
C4 0.0590(19) 0.0582(19) 0.0542(17) 0.0035(14) 0.0114(15) 0.0219(15)
C5 0.0662(19) 0.076(2) 0.0597(17) 0.0013(14) 0.0277(15) 0.0338(16)
C6 0.0374(13) 0.0404(13) 0.0538(15) -0.0022(11) 0.0199(12) 0.0095(11)
C7 0.0528(16) 0.0544(16) 0.0632(17) 0.0004(13) 0.0237(14) 0.0202(13)
C8 0.076(2) 0.0581(18) 0.079(2) -0.0108(15) 0.0382(18) 0.0197(16)
C9 0.084(2) 0.065(2) 0.0614(19) -0.0111(15) 0.0378(18) 0.0025(17)
C10 0.071(2) 0.069(2) 0.0501(17) 0.0048(14) 0.0187(15) 0.0063(16)
C11 0.0520(16) 0.0462(15) 0.0609(17) 0.0045(12) 0.0177(13) 0.0108(12)
C12 0.0275(12) 0.0438(14) 0.0584(15) -0.0002(11) 0.0129(11) 0.0134(10)
C13 0.0350(13) 0.0395(13) 0.0560(15) 0.0000(11) 0.0172(11) 0.0153(10)
C14 0.0367(13) 0.0394(13) 0.0527(14) 0.0011(10) 0.0143(11) 0.0147(11)
C15 0.0452(15) 0.0538(17) 0.0553(16) -0.0043(12) 0.0110(13) 0.0186(13)
C16 0.0481(16) 0.0705(19) 0.0655(18) -0.0075(14) 0.0247(14) 0.0186(14)
C17 0.0346(13) 0.0465(14) 0.0481(14) 0.0008(11) 0.0143(11) 0.0093(11)
C18 0.0530(16) 0.0582(17) 0.0560(16) -0.0006(12) 0.0150(13) 0.0249(13)
C19 0.066(2) 0.075(2) 0.068(2) -0.0159(16) 0.0212(16) 0.0249(16)
C20 0.076(2) 0.077(2) 0.0493(17) -0.0060(15) 0.0190(16) 0.0066(17)
C21 0.077(2) 0.066(2) 0.0517(18) 0.0120(14) 0.0079(15) 0.0032(17)
C22 0.0527(17) 0.0477(16) 0.0618(17) 0.0054(13) 0.0099(14) 0.0108(13)
C23 0.0312(13) 0.0459(14) 0.0517(14) 0.0029(11) 0.0117(11) 0.0169(11)
C24 0.0421(14) 0.0454(15) 0.0563(15) 0.0034(11) 0.0120(12) 0.0191(12)
C25 0.0380(14) 0.0415(15) 0.0691(17) 0.0048(12) 0.0076(13) 0.0117(11)
C26 0.0502(19) 0.0474(19) 0.112(3) 0.0091(19) 0.014(2) 0.0086(15)
C27 0.065(2) 0.0590(18) 0.100(2) 0.0121(16) 0.0223(18) 0.0350(16)
C28 0.0299(12) 0.0402(14) 0.0560(15) 0.0029(11) 0.0143(11) 0.0121(10)
C29 0.0448(16) 0.0493(16) 0.0729(18) 0.0024(13) 0.0000(14) 0.0142(13)
C30 0.0538(18) 0.0522(18) 0.095(2) -0.0055(15) -0.0056(17) 0.0056(14)
C31 0.063(2) 0.0428(16) 0.102(2) 0.0117(16) 0.0267(19) 0.0141(15)
C32 0.070(2) 0.0569(18) 0.078(2) 0.0170(15) 0.0144(17) 0.0319(16)
C33 0.0486(16) 0.0530(16) 0.0594(16) 0.0002(12) 0.0031(13) 0.0216(13)
C34 0.0367(14) 0.0516(16) 0.0599(16) 0.0065(12) 0.0150(12) 0.0195(12)
C35 0.0461(15) 0.0477(16) 0.0608(16) 0.0037(12) 0.0115(13) 0.0202(12)
C36 0.0405(14) 0.0452(15) 0.0507(15) 0.0034(11) 0.0084(12) 0.0132(11)
C37 0.0544(18) 0.0480(17) 0.074(2) 0.0103(14) 0.0160(16) 0.0117(14)
C38 0.079(2) 0.061(2) 0.138(3) 0.0154(19) 0.044(2) 0.0382(18)
C39 0.0325(13) 0.0444(14) 0.0555(15) 0.0013(11) 0.0144(11) 0.0122(11)
C40 0.0619(18) 0.0553(18) 0.0555(16) 0.0038(13) 0.0143(14) 0.0146(14)
C41 0.077(2) 0.059(2) 0.081(2) 0.0142(16) 0.0233(18) 0.0126(16)
C42 0.087(2) 0.0422(17) 0.108(3) 0.0062(17) 0.037(2) 0.0141(16)
C43 0.135(4) 0.056(2) 0.105(3) -0.0100(18) 0.061(3) 0.022(2)
C44 0.100(3) 0.0524(18) 0.077(2) 0.0061(15) 0.0433(19) 0.0206(17)

_geom_special_details            
; 
 All esds (except the esd in the dihedral angle between two l.s. planes) 
 are estimated using the full covariance matrix.  The cell esds are taken 
 into account individually in the estimation of esds in distances, angles 
 and torsion angles; correlations between esds in cell parameters are only 
 used when they are defined by crystal symmetry.  An approximate (isotropic) 
 treatment of cell esds is used for estimating esds involving l.s. planes. 
;

loop_
_geom_bond_atom_site_label_1
_geom_bond_atom_site_label_2
_geom_bond_distance
_geom_bond_site_symmetry_2
_geom_bond_publ_flag
N1 C1 1.352(3) . ?
N1 N2 1.365(3) . ?
N1 C6 1.425(3) . ?
N2 C3 1.331(3) . ?
N3 C12 1.349(3) . ?
N3 N4 1.363(3) . ?
N3 C17 1.433(3) . ?
N4 C14 1.327(3) . ?
N5 C23 1.351(3) . ?
N5 N6 1.359(3) . ?
N5 C28 1.423(3) . ?
N6 C25 1.326(3) . ?
N7 C34 1.355(3) . ?
N7 N8 1.359(3) . ?
N7 C39 1.430(3) . ?
N8 C36 1.329(3) . ?
O1 C1 1.330(3) . ?
O1 H1 0.8200 . ?
O2 C12 1.329(3) . ?
O2 H2 0.8200 . ?
O3 C23 1.326(3) . ?
O3 H3 0.8200 . ?
O4 C34 1.332(3) . ?
O4 H4 0.8200 . ?
F1 C4 1.300(11) . ?
F2 C4 1.352(7) . ?
F3 C4 1.352(5) . ?
F1' C4 1.345(8) . ?
F2' C4 1.290(10) . ?
F3' C4 1.249(16) . ?
F4 C15 1.322(3) . ?
F5 C15 1.333(3) . ?
F6 C15 1.309(3) . ?
F7 C26 1.342(10) . ?
F8 C26 1.282(7) . ?
F9 C26 1.313(11) . ?
F7' C26 1.289(12) . ?
F8' C26 1.396(8) . ?
F9' C26 1.302(11) . ?
F10 C37 1.326(3) . ?
F11 C37 1.325(3) . ?
F12 C37 1.319(3) . ?
C1 C2 1.371(3) . ?
C2 C3 1.391(3) . ?
C2 C5 1.499(3) . ?
C3 C4 1.478(4) . ?
C5 H5A 0.9600 . ?
C5 H5B 0.9600 . ?
C5 H5C 0.9600 . ?
C6 C11 1.371(3) . ?
C6 C7 1.387(3) . ?
C7 C8 1.376(4) . ?
C7 H7 0.9300 . ?
C8 C9 1.366(4) . ?
C8 H8 0.9300 . ?
C9 C10 1.373(4) . ?
C9 H9 0.9300 . ?
C10 C11 1.379(4) . ?
C10 H10 0.9300 . ?
C11 H11 0.9300 . ?
C12 C13 1.379(3) . ?
C13 C14 1.396(3) . ?
C13 C16 1.499(3) . ?
C14 C15 1.480(3) . ?
C16 H16A 0.9600 . ?
C16 H16B 0.9600 . ?
C16 H16C 0.9600 . ?
C17 C22 1.369(3) . ?
C17 C18 1.376(3) . ?
C18 C19 1.378(4) . ?
C18 H18 0.9300 . ?
C19 C20 1.363(4) . ?
C19 H19 0.9300 . ?
C20 C21 1.369(4) . ?
C20 H20 0.9300 . ?
C21 C22 1.375(4) . ?
C21 H21 0.9300 . ?
C22 H22 0.9300 . ?
C23 C24 1.368(3) . ?
C24 C25 1.380(3) . ?
C24 C27 1.505(3) . ?
C25 C26 1.483(4) . ?
C27 H27A 0.9600 . ?
C27 H27B 0.9600 . ?
C27 H27C 0.9600 . ?
C28 C29 1.370(3) . ?
C28 C33 1.380(3) . ?
C29 C30 1.380(3) . ?
C29 H29 0.9300 . ?
C30 C31 1.367(4) . ?
C30 H30 0.9300 . ?
C31 C32 1.364(4) . ?
C31 H31 0.9300 . ?
C32 C33 1.379(3) . ?
C32 H32 0.9300 . ?
C33 H33 0.9300 . ?
C34 C35 1.364(3) . ?
C35 C36 1.392(3) . ?
C35 C38 1.502(3) . ?
C36 C37 1.468(4) . ?
C38 H38A 0.9600 . ?
C38 H38B 0.9600 . ?
C38 H38C 0.9600 . ?
C39 C44 1.350(4) . ?
C39 C40 1.376(4) . ?
C40 C41 1.373(4) . ?
C40 H40 0.9300 . ?
C41 C42 1.366(4) . ?
C41 H41 0.9300 . ?
C42 C43 1.358(4) . ?
C42 H42 0.9300 . ?
C43 C44 1.396(4) . ?
C43 H43 0.9300 . ?
C44 H44 0.9300 . ?

loop_
_geom_angle_atom_site_label_1
_geom_angle_atom_site_label_2
_geom_angle_atom_site_label_3
_geom_angle
_geom_angle_site_symmetry_1
_geom_angle_site_symmetry_3
_geom_angle_publ_flag
C1 N1 N2 110.79(19) . . ?
C1 N1 C6 127.6(2) . . ?
N2 N1 C6 121.43(18) . . ?
C3 N2 N1 103.90(19) . . ?
C12 N3 N4 110.94(18) . . ?
C12 N3 C17 128.4(2) . . ?
N4 N3 C17 120.55(18) . . ?
C14 N4 N3 104.13(18) . . ?
C23 N5 N6 110.48(18) . . ?
C23 N5 C28 127.31(19) . . ?
N6 N5 C28 122.20(17) . . ?
C25 N6 N5 103.87(18) . . ?
C34 N7 N8 110.41(19) . . ?
C34 N7 C39 127.9(2) . . ?
N8 N7 C39 121.50(18) . . ?
C36 N8 N7 104.49(19) . . ?
C1 O1 H1 109.5 . . ?
C12 O2 H2 109.5 . . ?
C23 O3 H3 109.5 . . ?
C34 O4 H4 109.5 . . ?
O1 C1 N1 117.8(2) . . ?
O1 C1 C2 133.4(2) . . ?
N1 C1 C2 108.7(2) . . ?
C1 C2 C3 103.2(2) . . ?
C1 C2 C5 126.9(2) . . ?
C3 C2 C5 129.7(2) . . ?
N2 C3 C2 113.4(2) . . ?
N2 C3 C4 118.7(2) . . ?
C2 C3 C4 127.8(2) . . ?
F3' C4 F2' 100.7(9) . . ?
F3' C4 F1' 109.6(11) . . ?
F2' C4 F1' 100.2(5) . . ?
F1 C4 F2 101.9(6) . . ?
F1 C4 F3 115.3(6) . . ?
F2 C4 F3 100.5(4) . . ?
F3' C4 C3 118.8(10) . . ?
F2' C4 C3 114.6(5) . . ?
F1 C4 C3 115.1(6) . . ?
F1' C4 C3 111.0(4) . . ?
F2 C4 C3 111.6(3) . . ?
F3 C4 C3 111.0(3) . . ?
C2 C5 H5A 109.5 . . ?
C2 C5 H5B 109.5 . . ?
H5A C5 H5B 109.5 . . ?
C2 C5 H5C 109.5 . . ?
H5A C5 H5C 109.5 . . ?
H5B C5 H5C 109.5 . . ?
C11 C6 C7 120.4(2) . . ?
C11 C6 N1 120.0(2) . . ?
C7 C6 N1 119.6(2) . . ?
C8 C7 C6 119.0(3) . . ?
C8 C7 H7 120.5 . . ?
C6 C7 H7 120.5 . . ?
C9 C8 C7 120.4(3) . . ?
C9 C8 H8 119.8 . . ?
C7 C8 H8 119.8 . . ?
C8 C9 C10 120.8(3) . . ?
C8 C9 H9 119.6 . . ?
C10 C9 H9 119.6 . . ?
C9 C10 C11 119.4(3) . . ?
C9 C10 H10 120.3 . . ?
C11 C10 H10 120.3 . . ?
C6 C11 C10 120.1(3) . . ?
C6 C11 H11 120.0 . . ?
C10 C11 H11 120.0 . . ?
O2 C12 N3 117.8(2) . . ?
O2 C12 C13 133.5(2) . . ?
N3 C12 C13 108.6(2) . . ?
C12 C13 C14 102.9(2) . . ?
C12 C13 C16 127.6(2) . . ?
C14 C13 C16 129.5(2) . . ?
N4 C14 C13 113.4(2) . . ?
N4 C14 C15 117.9(2) . . ?
C13 C14 C15 128.7(2) . . ?
F6 C15 F4 107.8(2) . . ?
F6 C15 F5 105.4(2) . . ?
F4 C15 F5 104.4(2) . . ?
F6 C15 C14 112.9(2) . . ?
F4 C15 C14 112.7(2) . . ?
F5 C15 C14 112.8(2) . . ?
C13 C16 H16A 109.5 . . ?
C13 C16 H16B 109.5 . . ?
H16A C16 H16B 109.5 . . ?
C13 C16 H16C 109.5 . . ?
H16A C16 H16C 109.5 . . ?
H16B C16 H16C 109.5 . . ?
C22 C17 C18 120.8(2) . . ?
C22 C17 N3 120.0(2) . . ?
C18 C17 N3 119.2(2) . . ?
C17 C18 C19 119.1(2) . . ?
C17 C18 H18 120.5 . . ?
C19 C18 H18 120.5 . . ?
C20 C19 C18 120.4(3) . . ?
C20 C19 H19 119.8 . . ?
C18 C19 H19 119.8 . . ?
C19 C20 C21 120.1(3) . . ?
C19 C20 H20 120.0 . . ?
C21 C20 H20 120.0 . . ?
C20 C21 C22 120.3(3) . . ?
C20 C21 H21 119.8 . . ?
C22 C21 H21 119.8 . . ?
C17 C22 C21 119.3(3) . . ?
C17 C22 H22 120.3 . . ?
C21 C22 H22 120.3 . . ?
O3 C23 N5 116.6(2) . . ?
O3 C23 C24 134.6(2) . . ?
N5 C23 C24 108.8(2) . . ?
C23 C24 C25 103.0(2) . . ?
C23 C24 C27 127.5(2) . . ?
C25 C24 C27 129.5(2) . . ?
N6 C25 C24 113.9(2) . . ?
N6 C25 C26 118.0(2) . . ?
C24 C25 C26 128.2(2) . . ?
F7' C26 F9' 103.7(9) . . ?
F8 C26 F9 114.5(8) . . ?
F8 C26 F7 100.8(5) . . ?
F9 C26 F7 108.0(7) . . ?
F7' C26 F8' 105.8(7) . . ?
F9' C26 F8' 100.3(8) . . ?
F8 C26 C25 114.8(4) . . ?
F7' C26 C25 118.2(7) . . ?
F9' C26 C25 116.2(7) . . ?
F9 C26 C25 110.2(6) . . ?
F7 C26 C25 107.7(5) . . ?
F8' C26 C25 110.6(4) . . ?
C24 C27 H27A 109.5 . . ?
C24 C27 H27B 109.5 . . ?
H27A C27 H27B 109.5 . . ?
C24 C27 H27C 109.5 . . ?
H27A C27 H27C 109.5 . . ?
H27B C27 H27C 109.5 . . ?
C29 C28 C33 120.1(2) . . ?
C29 C28 N5 119.7(2) . . ?
C33 C28 N5 120.1(2) . . ?
C28 C29 C30 119.9(2) . . ?
C28 C29 H29 120.1 . . ?
C30 C29 H29 120.1 . . ?
C31 C30 C29 120.2(3) . . ?
C31 C30 H30 119.9 . . ?
C29 C30 H30 119.9 . . ?
C32 C31 C30 120.0(3) . . ?
C32 C31 H31 120.0 . . ?
C30 C31 H31 120.0 . . ?
C31 C32 C33 120.6(3) . . ?
C31 C32 H32 119.7 . . ?
C33 C32 H32 119.7 . . ?
C32 C33 C28 119.3(2) . . ?
C32 C33 H33 120.4 . . ?
C28 C33 H33 120.4 . . ?
O4 C34 N7 117.3(2) . . ?
O4 C34 C35 133.9(2) . . ?
N7 C34 C35 108.8(2) . . ?
C34 C35 C36 103.5(2) . . ?
C34 C35 C38 127.2(3) . . ?
C36 C35 C38 129.3(3) . . ?
N8 C36 C35 112.9(2) . . ?
N8 C36 C37 119.6(2) . . ?
C35 C36 C37 127.5(2) . . ?
F12 C37 F11 105.0(2) . . ?
F12 C37 F10 105.6(2) . . ?
F11 C37 F10 107.1(3) . . ?
F12 C37 C36 113.3(2) . . ?
F11 C37 C36 112.1(2) . . ?
F10 C37 C36 113.1(2) . . ?
C35 C38 H38A 109.5 . . ?
C35 C38 H38B 109.5 . . ?
H38A C38 H38B 109.5 . . ?
C35 C38 H38C 109.5 . . ?
H38A C38 H38C 109.5 . . ?
H38B C38 H38C 109.5 . . ?
C44 C39 C40 120.6(2) . . ?
C44 C39 N7 119.8(2) . . ?
C40 C39 N7 119.6(2) . . ?
C41 C40 C39 119.6(3) . . ?
C41 C40 H40 120.2 . . ?
C39 C40 H40 120.2 . . ?
C42 C41 C40 120.4(3) . . ?
C42 C41 H41 119.8 . . ?
C40 C41 H41 119.8 . . ?
C43 C42 C41 119.6(3) . . ?
C43 C42 H42 120.2 . . ?
C41 C42 H42 120.2 . . ?
C42 C43 C44 120.5(3) . . ?
C42 C43 H43 119.7 . . ?
C44 C43 H43 119.7 . . ?
C39 C44 C43 119.2(3) . . ?
C39 C44 H44 120.4 . . ?
C43 C44 H44 120.4 . . ?

loop_
_geom_torsion_atom_site_label_1
_geom_torsion_atom_site_label_2
_geom_torsion_atom_site_label_3
_geom_torsion_atom_site_label_4
_geom_torsion
_geom_torsion_site_symmetry_1
_geom_torsion_site_symmetry_2
_geom_torsion_site_symmetry_3
_geom_torsion_site_symmetry_4
_geom_torsion_publ_flag
C1 N1 N2 C3 0.0(2) . . . . ?
C6 N1 N2 C3 175.8(2) . . . . ?
C12 N3 N4 C14 -0.4(2) . . . . ?
C17 N3 N4 C14 -177.35(19) . . . . ?
C23 N5 N6 C25 -0.4(3) . . . . ?
C28 N5 N6 C25 179.9(2) . . . . ?
C34 N7 N8 C36 -0.4(3) . . . . ?
C39 N7 N8 C36 -175.3(2) . . . . ?
N2 N1 C1 O1 175.9(2) . . . . ?
C6 N1 C1 O1 0.5(3) . . . . ?
N2 N1 C1 C2 0.0(3) . . . . ?
C6 N1 C1 C2 -175.4(2) . . . . ?
O1 C1 C2 C3 -175.0(3) . . . . ?
N1 C1 C2 C3 0.0(3) . . . . ?
O1 C1 C2 C5 1.6(4) . . . . ?
N1 C1 C2 C5 176.6(2) . . . . ?
N1 N2 C3 C2 0.0(3) . . . . ?
N1 N2 C3 C4 176.5(2) . . . . ?
C1 C2 C3 N2 0.0(3) . . . . ?
C5 C2 C3 N2 -176.5(2) . . . . ?
C1 C2 C3 C4 -176.1(2) . . . . ?
C5 C2 C3 C4 7.4(4) . . . . ?
N2 C3 C4 F3' 120.6(10) . . . . ?
C2 C3 C4 F3' -63.4(11) . . . . ?
N2 C3 C4 F2' 1.7(5) . . . . ?
C2 C3 C4 F2' 177.6(5) . . . . ?
N2 C3 C4 F1 -81.8(6) . . . . ?
C2 C3 C4 F1 94.2(6) . . . . ?
N2 C3 C4 F1' -110.9(4) . . . . ?
C2 C3 C4 F1' 65.0(5) . . . . ?
N2 C3 C4 F2 33.7(4) . . . . ?
C2 C3 C4 F2 -150.3(4) . . . . ?
N2 C3 C4 F3 145.0(3) . . . . ?
C2 C3 C4 F3 -39.1(4) . . . . ?
C1 N1 C6 C11 -52.7(3) . . . . ?
N2 N1 C6 C11 132.3(2) . . . . ?
C1 N1 C6 C7 127.2(3) . . . . ?
N2 N1 C6 C7 -47.8(3) . . . . ?
C11 C6 C7 C8 -0.3(4) . . . . ?
N1 C6 C7 C8 179.8(2) . . . . ?
C6 C7 C8 C9 0.8(4) . . . . ?
C7 C8 C9 C10 -0.3(5) . . . . ?
C8 C9 C10 C11 -0.8(5) . . . . ?
C7 C6 C11 C10 -0.8(4) . . . . ?
N1 C6 C11 C10 179.2(2) . . . . ?
C9 C10 C11 C6 1.3(4) . . . . ?
N4 N3 C12 O2 -176.5(2) . . . . ?
C17 N3 C12 O2 0.1(4) . . . . ?
N4 N3 C12 C13 0.6(3) . . . . ?
C17 N3 C12 C13 177.2(2) . . . . ?
O2 C12 C13 C14 176.0(3) . . . . ?
N3 C12 C13 C14 -0.4(3) . . . . ?
O2 C12 C13 C16 -1.7(4) . . . . ?
N3 C12 C13 C16 -178.1(2) . . . . ?
N3 N4 C14 C13 0.1(3) . . . . ?
N3 N4 C14 C15 -177.9(2) . . . . ?
C12 C13 C14 N4 0.2(3) . . . . ?
C16 C13 C14 N4 177.8(2) . . . . ?
C12 C13 C14 C15 178.0(2) . . . . ?
C16 C13 C14 C15 -4.4(4) . . . . ?
N4 C14 C15 F6 -22.3(3) . . . . ?
C13 C14 C15 F6 160.0(3) . . . . ?
N4 C14 C15 F4 100.2(3) . . . . ?
C13 C14 C15 F4 -77.5(3) . . . . ?
N4 C14 C15 F5 -141.8(2) . . . . ?
C13 C14 C15 F5 40.5(4) . . . . ?
C12 N3 C17 C22 58.1(3) . . . . ?
N4 N3 C17 C22 -125.6(2) . . . . ?
C12 N3 C17 C18 -123.7(3) . . . . ?
N4 N3 C17 C18 52.6(3) . . . . ?
C22 C17 C18 C19 1.5(4) . . . . ?
N3 C17 C18 C19 -176.7(2) . . . . ?
C17 C18 C19 C20 -1.4(4) . . . . ?
C18 C19 C20 C21 0.4(5) . . . . ?
C19 C20 C21 C22 0.6(5) . . . . ?
C18 C17 C22 C21 -0.5(4) . . . . ?
N3 C17 C22 C21 177.6(2) . . . . ?
C20 C21 C22 C17 -0.5(4) . . . . ?
N6 N5 C23 O3 -179.4(2) . . . . ?
C28 N5 C23 O3 0.3(3) . . . . ?
N6 N5 C23 C24 0.1(3) . . . . ?
C28 N5 C23 C24 179.8(2) . . . . ?
O3 C23 C24 C25 179.6(3) . . . . ?
N5 C23 C24 C25 0.2(3) . . . . ?
O3 C23 C24 C27 -1.4(5) . . . . ?
N5 C23 C24 C27 179.2(2) . . . . ?
N5 N6 C25 C24 0.5(3) . . . . ?
N5 N6 C25 C26 179.9(3) . . . . ?
C23 C24 C25 N6 -0.5(3) . . . . ?
C27 C24 C25 N6 -179.4(3) . . . . ?
C23 C24 C25 C26 -179.8(3) . . . . ?
C27 C24 C25 C26 1.3(5) . . . . ?
N6 C25 C26 F8 -6.4(6) . . . . ?
C24 C25 C26 F8 172.9(5) . . . . ?
N6 C25 C26 F7' -89.7(8) . . . . ?
C24 C25 C26 F7' 89.5(8) . . . . ?
N6 C25 C26 F9' 145.9(7) . . . . ?
C24 C25 C26 F9' -34.9(8) . . . . ?
N6 C25 C26 F9 124.7(7) . . . . ?
C24 C25 C26 F9 -56.0(8) . . . . ?
N6 C25 C26 F7 -117.7(5) . . . . ?
C24 C25 C26 F7 61.5(6) . . . . ?
N6 C25 C26 F8' 32.4(5) . . . . ?
C24 C25 C26 F8' -148.4(4) . . . . ?
C23 N5 C28 C29 54.3(3) . . . . ?
N6 N5 C28 C29 -126.0(3) . . . . ?
C23 N5 C28 C33 -123.4(3) . . . . ?
N6 N5 C28 C33 56.4(3) . . . . ?
C33 C28 C29 C30 0.1(4) . . . . ?
N5 C28 C29 C30 -177.6(2) . . . . ?
C28 C29 C30 C31 -0.3(5) . . . . ?
C29 C30 C31 C32 0.0(5) . . . . ?
C30 C31 C32 C33 0.5(5) . . . . ?
C31 C32 C33 C28 -0.7(4) . . . . ?
C29 C28 C33 C32 0.4(4) . . . . ?
N5 C28 C33 C32 178.1(2) . . . . ?
N8 N7 C34 O4 179.4(2) . . . . ?
C39 N7 C34 O4 -6.1(4) . . . . ?
N8 N7 C34 C35 0.4(3) . . . . ?
C39 N7 C34 C35 174.8(2) . . . . ?
O4 C34 C35 C36 -179.0(3) . . . . ?
N7 C34 C35 C36 -0.2(3) . . . . ?
O4 C34 C35 C38 1.5(5) . . . . ?
N7 C34 C35 C38 -179.7(3) . . . . ?
N7 N8 C36 C35 0.3(3) . . . . ?
N7 N8 C36 C37 -176.4(2) . . . . ?
C34 C35 C36 N8 -0.1(3) . . . . ?
C38 C35 C36 N8 179.4(3) . . . . ?
C34 C35 C36 C37 176.3(3) . . . . ?
C38 C35 C36 C37 -4.3(5) . . . . ?
N8 C36 C37 F12 -135.1(2) . . . . ?
C35 C36 C37 F12 48.8(4) . . . . ?
N8 C36 C37 F11 106.3(3) . . . . ?
C35 C36 C37 F11 -69.8(3) . . . . ?
N8 C36 C37 F10 -14.9(4) . . . . ?
C35 C36 C37 F10 168.9(3) . . . . ?
C34 N7 C39 C44 -126.4(3) . . . . ?
N8 N7 C39 C44 47.5(3) . . . . ?
C34 N7 C39 C40 52.8(3) . . . . ?
N8 N7 C39 C40 -133.3(2) . . . . ?
C44 C39 C40 C41 1.0(4) . . . . ?
N7 C39 C40 C41 -178.1(2) . . . . ?
C39 C40 C41 C42 0.0(5) . . . . ?
C40 C41 C42 C43 -0.7(5) . . . . ?
C41 C42 C43 C44 0.5(6) . . . . ?
C40 C39 C44 C43 -1.2(5) . . . . ?
N7 C39 C44 C43 178.0(3) . . . . ?
C42 C43 C44 C39 0.4(6) . . . . ?

_refine_diff_density_max         0.417
_refine_diff_density_min         -0.254
_refine_diff_density_rms         0.048

_shelxl_version_number           2013-4

_shelx_res_file                  
; 
TITL cd214451 in P-1 
CELL 0.71073  11.5587  11.8263  17.6718  92.233 102.972 108.187 
ZERR    8.00   0.0013   0.0013   0.0020   0.003   0.003   0.002 
LATT 1 
SFAC C  H  N  O  F 
UNIT 88 72 16 8 24 
OMIT  -3.00  52.00 
L.S. 10 
ACTA 
BOND $H 
FMAP 2 
PLAN 20 
dfix 1.33 0.02  c4 f1 c4 f2 c4 f3 c4 f1' c4 f2' c4 f3' 
dfix 1.33 0.02 c26 f7 c26 f8 c26 f9 c26 f7' c26 f8' c26 f9' 
simu 0.005 f1' f2' f3' f7' f8' f9' 
simu 0.005 f1 > f12 
wpdb -1 
mpla c39 > c44 
mpla n7 n8 c34 c35 c36 
mpla c28 > c33 
mpla n5 n6 c23 c24 c25 
mpla c17 > c22 
mpla n3 n4 c12 c13 c14 
mpla c6 > c11 
mpla  n1 n2 c1 c2 c3 
conf 
htab 
WGHT    0.102200 
FVAR       0.15265 
MOLE 2 
N1    3    0.500541    0.904737    0.155604    11.00000    0.03531    0.04333 = 
         0.05031   -0.00109    0.01481    0.01526 
N2    3    0.394231    0.870777    0.095807    11.00000    0.03939    0.05014 = 
         0.05420   -0.00146    0.01115    0.01897 
MOLE 1 
N3    3    0.448017    0.589782    0.337124    11.00000    0.02882    0.04903 = 
         0.04745   -0.00190    0.00910    0.01521 
N4    3    0.559557    0.623955    0.392429    11.00000    0.03073    0.05005 = 
         0.04969   -0.00196    0.00814    0.01786 
N5    3    0.942423    0.554603    0.364358    11.00000    0.02702    0.04040 = 
         0.05656    0.00386    0.01072    0.01258 
N6    3    1.057002    0.631598    0.362926    11.00000    0.02654    0.04335 = 
         0.07816    0.00641    0.01279    0.00951 
MOLE 2 
N7    3    0.012147    0.943867    0.134481    11.00000    0.03211    0.04278 = 
         0.05746    0.00492    0.01378    0.01482 
N8    3   -0.094613    0.868649    0.148566    11.00000    0.03417    0.04608 = 
         0.05967    0.00484    0.01604    0.01179 
O1    4    0.712620    0.936066    0.180686    11.00000    0.03622    0.07515 = 
         0.05990   -0.01015    0.01241    0.02069 
AFIX 147 
H1    2    0.760283    0.907400    0.165052    11.00000   -1.50000 
AFIX   0 
MOLE 1 
O2    4    0.238263    0.561181    0.322153    11.00000    0.02939    0.07732 = 
         0.06880   -0.01474    0.00712    0.01668 
AFIX 147 
H2    2    0.193251    0.588377    0.341854    11.00000   -1.50000 
AFIX   0 
O3    4    0.746631    0.550235    0.371101    11.00000    0.03945    0.05306 = 
         0.11444    0.00807    0.03605    0.02084 
AFIX 147 
H3    2    0.706348    0.594831    0.376343    11.00000   -1.50000 
AFIX   0 
MOLE 2 
O4    4    0.192609    0.943083    0.100958    11.00000    0.04532    0.06161 = 
         0.12478    0.01670    0.04225    0.02508 
AFIX 147 
H4    2    0.234827    0.899211    0.099079    11.00000   -1.50000 
PART 1 
AFIX   0 
F1    5    0.277812    0.682383   -0.049139    10.40000    0.10168    0.05700 = 
         0.08630    0.00733   -0.02351   -0.00013 
F2    5    0.245481    0.844051   -0.050445    10.60000    0.06036    0.09809 = 
         0.08220   -0.00589   -0.00838    0.03942 
F3    5    0.388283    0.836137   -0.101839    10.80000    0.08361    0.11141 = 
         0.05461    0.01204    0.00963    0.03496 
PART 2 
F1'   5    0.324101    0.680835   -0.060813    10.60000    0.10351    0.05738 = 
         0.07560   -0.01878   -0.00528    0.01560 
F2'   5    0.225791    0.788138   -0.040005    10.40000    0.05870    0.12649 = 
         0.08898   -0.02071    0.00045    0.02859 
F3'   5    0.351218    0.852916   -0.099013    10.20000    0.08150    0.09493 = 
         0.07592    0.02355   -0.01288    0.02416 
PART 0 
MOLE 1 
F4    5    0.672451    0.817320    0.543869    11.00000    0.09915    0.05668 = 
         0.08453   -0.00765   -0.01010    0.00675 
F5    5    0.599926    0.660005    0.593194    11.00000    0.08447    0.10241 = 
         0.05707    0.01432    0.00911    0.02317 
F6    5    0.731699    0.667127    0.527059    11.00000    0.05464    0.15261 = 
         0.08584   -0.03381   -0.01155    0.05786 
PART 1 
F7    5    1.180968    0.915124    0.433111    10.60000    0.09704    0.08737 = 
         0.14496   -0.01345    0.00334   -0.03236 
F8    5    1.255068    0.823055    0.369762    10.50000    0.03108    0.06515 = 
         0.19929    0.02811    0.02178    0.00714 
F9    5    1.122584    0.905984    0.308166    10.50000    0.08969    0.07538 = 
         0.10514    0.03434    0.01918   -0.00976 
PART 2 
F7'   5    1.227114    0.897751    0.431681    10.40000    0.06202    0.09721 = 
         0.12054    0.01786   -0.01895   -0.02363 
F8'   5    1.227144    0.815534    0.321502    10.50000    0.06674    0.08070 = 
         0.16043   -0.00045    0.05212   -0.00457 
F9'   5    1.127298    0.931881    0.329748    10.50000    0.08504    0.05545 = 
         0.15620    0.03016    0.00472    0.01035 
PART 0 
MOLE 2 
F10   5   -0.271206    0.681183    0.177891    11.00000    0.07468    0.06849 = 
         0.17433    0.01558    0.06818    0.00622 
F11   5   -0.253299    0.593132    0.075629    11.00000    0.09740    0.07733 = 
         0.07745    0.00336   -0.00418   -0.02051 
F12   5   -0.152066    0.576411    0.186595    11.00000    0.09982    0.06913 = 
         0.09634    0.03419    0.02373    0.02046 
C1    1    0.600406    0.898520    0.129986    11.00000    0.03799    0.03908 = 
         0.05532    0.00165    0.01695    0.01564 
C2    1    0.561036    0.859637    0.051506    11.00000    0.04917    0.03781 = 
         0.05453    0.00520    0.02220    0.01838 
C3    1    0.433196    0.844237    0.034154    11.00000    0.04563    0.04143 = 
         0.05147    0.00242    0.01470    0.01868 
C4    1    0.339341    0.796570   -0.041318    11.00000    0.05897    0.05816 = 
         0.05415    0.00354    0.01141    0.02195 
C5    1    0.641272    0.845722   -0.001695    11.00000    0.06623    0.07579 = 
         0.05967    0.00134    0.02768    0.03376 
AFIX 137 
H5A   2    0.723251    0.904940    0.015925    11.00000   -1.50000 
H5B   2    0.603231    0.856174   -0.053941    11.00000   -1.50000 
H5C   2    0.648733    0.767137   -0.001152    11.00000   -1.50000 
AFIX   0 
C6    1    0.500089    0.948287    0.231823    11.00000    0.03736    0.04042 = 
         0.05376   -0.00221    0.01992    0.00946 
C7    1    0.445289    1.035412    0.240417    11.00000    0.05285    0.05443 = 
         0.06317    0.00044    0.02369    0.02024 
AFIX  43 
H7    2    0.409230    1.065719    0.196881    11.00000   -1.20000 
AFIX   0 
C8    1    0.445103    1.076313    0.314362    11.00000    0.07619    0.05813 = 
         0.07942   -0.01085    0.03822    0.01971 
AFIX  43 
H8    2    0.407690    1.133945    0.320858    11.00000   -1.20000 
AFIX   0 
C9    1    0.499554    1.032739    0.378257    11.00000    0.08380    0.06486 = 
         0.06139   -0.01114    0.03776    0.00248 
AFIX  43 
H9    2    0.499218    1.061328    0.427956    11.00000   -1.20000 
AFIX   0 
C10   1    0.554776    0.947232    0.369980    11.00000    0.07088    0.06948 = 
         0.05007    0.00476    0.01865    0.00631 
AFIX  43 
H10   2    0.592544    0.918643    0.413783    11.00000   -1.20000 
AFIX   0 
C11   1    0.553713    0.904143    0.296106    11.00000    0.05198    0.04618 = 
         0.06085    0.00451    0.01771    0.01079 
AFIX  43 
H11   2    0.589414    0.845065    0.289882    11.00000   -1.20000 
AFIX   0 
MOLE 1 
C12   1    0.354114    0.597745    0.368318    11.00000    0.02752    0.04384 = 
         0.05841   -0.00018    0.01290    0.01337 
C13   1    0.403335    0.639430    0.446667    11.00000    0.03501    0.03950 = 
         0.05603    0.00001    0.01718    0.01531 
C14   1    0.530574    0.653362    0.457298    11.00000    0.03675    0.03941 = 
         0.05272    0.00114    0.01435    0.01469 
C15   1    0.633732    0.699212    0.529099    11.00000    0.04518    0.05384 = 
         0.05533   -0.00431    0.01096    0.01864 
C16   1    0.333930    0.659119    0.505415    11.00000    0.04812    0.07047 = 
         0.06549   -0.00748    0.02470    0.01859 
AFIX 137 
H16A  2    0.334757    0.740604    0.508391    11.00000   -1.50000 
H16B  2    0.374000    0.643389    0.555733    11.00000   -1.50000 
H16C  2    0.248587    0.605970    0.489741    11.00000   -1.50000 
AFIX   0 
C17   1    0.440610    0.546326    0.258767    11.00000    0.03456    0.04649 = 
         0.04808    0.00081    0.01432    0.00928 
C18   1    0.486033    0.454362    0.246660    11.00000    0.05301    0.05817 = 
         0.05599   -0.00062    0.01501    0.02490 
AFIX  43 
H18   2    0.517167    0.417991    0.288572    11.00000   -1.20000 
AFIX   0 
C19   1    0.484748    0.416898    0.171554    11.00000    0.06551    0.07527 = 
         0.06808   -0.01590    0.02120    0.02489 
AFIX  43 
H19   2    0.516920    0.356018    0.162797    11.00000   -1.20000 
AFIX   0 
C20   1    0.436577    0.468591    0.110026    11.00000    0.07553    0.07716 = 
         0.04934   -0.00598    0.01901    0.00660 
AFIX  43 
H20   2    0.435496    0.442562    0.059450    11.00000   -1.20000 
AFIX   0 
C21   1    0.389807    0.558728    0.122574    11.00000    0.07723    0.06574 = 
         0.05167    0.01198    0.00789    0.00323 
AFIX  43 
H21   2    0.356342    0.593263    0.080396    11.00000   -1.20000 
AFIX   0 
C22   1    0.392035    0.598487    0.197196    11.00000    0.05272    0.04771 = 
         0.06178    0.00544    0.00991    0.01081 
AFIX  43 
H22   2    0.360868    0.660177    0.205762    11.00000   -1.20000 
AFIX   0 
C23   1    0.862007    0.615118    0.368607    11.00000    0.03117    0.04593 = 
         0.05173    0.00290    0.01170    0.01692 
C24   1    0.923378    0.734843    0.369959    11.00000    0.04206    0.04543 = 
         0.05631    0.00335    0.01199    0.01906 
C25   1    1.042295    0.738364    0.365936    11.00000    0.03799    0.04148 = 
         0.06912    0.00483    0.00761    0.01172 
C26   1    1.152002    0.844787    0.365525    11.00000    0.05020    0.04740 = 
         0.11172    0.00908    0.01399    0.00859 
C27   1    0.870609    0.835746    0.373432    11.00000    0.06543    0.05901 = 
         0.10003    0.01210    0.02230    0.03502 
AFIX 137 
H27A  2    0.857529    0.864269    0.323133    11.00000   -1.50000 
H27B  2    0.928691    0.899888    0.411691    11.00000   -1.50000 
H27C  2    0.791947    0.807443    0.387686    11.00000   -1.50000 
AFIX   0 
C28   1    0.917256    0.428648    0.361888    11.00000    0.02991    0.04023 = 
         0.05604    0.00294    0.01432    0.01206 
C29   1    0.817902    0.352618    0.306125    11.00000    0.04479    0.04932 = 
         0.07292    0.00242    0.00002    0.01425 
AFIX  43 
H29   2    0.769084    0.383387    0.268839    11.00000   -1.20000 
AFIX   0 
C30   1    0.790413    0.230262    0.305401    11.00000    0.05378    0.05216 = 
         0.09484   -0.00553   -0.00558    0.00565 
AFIX  43 
H30   2    0.722759    0.178565    0.267711    11.00000   -1.20000 
AFIX   0 
C31   1    0.862378    0.184892    0.359938    11.00000    0.06267    0.04278 = 
         0.10229    0.01172    0.02665    0.01413 
AFIX  43 
H31   2    0.843684    0.102411    0.359344    11.00000   -1.20000 
AFIX   0 
C32   1    0.961612    0.260609    0.415232    11.00000    0.07037    0.05691 = 
         0.07804    0.01701    0.01440    0.03194 
AFIX  43 
H32   2    1.010722    0.229344    0.451980    11.00000   -1.20000 
AFIX   0 
C33   1    0.989838    0.383067    0.417184    11.00000    0.04863    0.05297 = 
         0.05942    0.00017    0.00307    0.02159 
AFIX  43 
H33   2    1.057036    0.434377    0.455338    11.00000   -1.20000 
AFIX   0 
MOLE 2 
C34   1    0.084716    0.881197    0.116915    11.00000    0.03667    0.05156 = 
         0.05991    0.00647    0.01502    0.01950 
C35   1    0.025292    0.762295    0.118781    11.00000    0.04606    0.04771 = 
         0.06083    0.00375    0.01148    0.02020 
C36   1   -0.085248    0.760128    0.138654    11.00000    0.04049    0.04515 = 
         0.05067    0.00342    0.00837    0.01321 
C37   1   -0.189390    0.654346    0.144802    11.00000    0.05441    0.04802 = 
         0.07387    0.01029    0.01600    0.01168 
C38   1    0.071388    0.660148    0.103490    11.00000    0.07947    0.06073 = 
         0.13843    0.01541    0.04423    0.03825 
AFIX 137 
H38A  2    0.132695    0.684288    0.073381    11.00000   -1.50000 
H38B  2    0.001928    0.592736    0.074975    11.00000   -1.50000 
H38C  2    0.108996    0.638150    0.152344    11.00000   -1.50000 
AFIX   0 
C39   1    0.041721    1.071087    0.145041    11.00000    0.03246    0.04438 = 
         0.05552    0.00131    0.01438    0.01224 
C40   1    0.081101    1.137954    0.087955    11.00000    0.06190    0.05532 = 
         0.05548    0.00385    0.01430    0.01457 
AFIX  43 
H40   2    0.086106    1.100407    0.042146    11.00000   -1.20000 
AFIX   0 
C41   1    0.112961    1.260476    0.099060    11.00000    0.07667    0.05873 = 
         0.08131    0.01418    0.02334    0.01256 
AFIX  43 
H41   2    0.139651    1.305922    0.060606    11.00000   -1.20000 
AFIX   0 
C42   1    0.105699    1.316000    0.166207    11.00000    0.08703    0.04216 = 
         0.10764    0.00620    0.03715    0.01409 
AFIX  43 
H42   2    0.128268    1.399056    0.173784    11.00000   -1.20000 
AFIX   0 
C43   1    0.065344    1.249284    0.221857    11.00000    0.13492    0.05561 = 
         0.10491   -0.00995    0.06077    0.02204 
AFIX  43 
H43   2    0.059672    1.286930    0.267423    11.00000   -1.20000 
AFIX   0 
C44   1    0.032307    1.124650    0.211222    11.00000    0.10010    0.05236 = 
         0.07713    0.00607    0.04334    0.02060 
AFIX  43 
H44   2    0.004160    1.079068    0.249247    11.00000   -1.20000 
AFIX   0 
HKLF 4 
  
REM  cd214451 in P-1 
REM R1 =  0.0560 for    5242 Fo > 4sig(Fo)  and  0.0960 for all    8732 data 
REM    675 parameters refined using     90 restraints 
  
END 
  
WGHT      0.1021      0.0000 
  
REM Instructions for potential hydrogen bonds 
EQIV $1 x+1, y, z 
HTAB O1 N8_$1 
HTAB O1 F10_$1 
EQIV $2 x-1, y, z 
HTAB O2 N6_$2 
HTAB O2 F8_$2 
HTAB O3 N4 
HTAB O4 N2 
HTAB C7 O4 
  
REM Highest difference peak  0.417,  deepest hole -0.254,  1-sigma level  0.048 
Q1    1   0.7401  0.7666  0.5106  11.00000  0.05    0.42 
Q2    1   0.3749  0.7417 -0.0904  11.00000  0.05    0.31 
Q3    1  -0.2999  0.6785  0.1105  11.00000  0.05    0.30 
Q4    1   1.2640  0.8385  0.4247  11.00000  0.05    0.29 
Q5    1   0.2147  0.7076 -0.0151  11.00000  0.05    0.28 
Q6    1   0.3143  0.6983 -0.0364  11.00000  0.05    0.24 
Q7    1   0.3822  0.7216  0.5501  11.00000  0.05    0.23 
Q8    1   0.5992  0.7424  0.5815  11.00000  0.05    0.21 
Q9    1   0.5843  0.8391  0.0392  11.00000  0.05    0.20 
Q10   1   0.6011  0.7766 -0.0518  11.00000  0.05    0.20 
Q11   1   0.1639  0.6843  0.1185  11.00000  0.05    0.20 
Q12   1   1.1266  0.9550  0.3957  11.00000  0.05    0.20 
Q13   1   0.6604  0.6291  0.5649  11.00000  0.05    0.19 
Q14   1   0.4572  0.6457  0.4549  11.00000  0.05    0.19 
Q15   1   1.1522  0.8437  0.2859  11.00000  0.05    0.19 
Q16   1   0.2379  0.6787  0.4786  11.00000  0.05    0.18 
Q17   1   0.0774  1.0775  0.2729  11.00000  0.05    0.18 
Q18   1   0.8438  0.8419  0.4247  11.00000  0.05    0.17 
Q19   1  -0.2837  0.6800  0.1923  11.00000  0.05    0.17 
Q20   1   0.7042  0.8179  0.0224  11.00000  0.05    0.17 
;
_shelx_res_checksum              96323

_shelx_hkl_file                  
; 
  -1   0   0   18.45    0.58 
   1   0   0   17.23    0.57 
  -2   0   0  153.77    4.73 
  -3   0   0   12.31    0.44 
  -4   0   0    5.05    0.23 
  -5   0   0    0.06    0.06 
  -6   0   0   63.99    2.09 
  -6   0   0   65.49    2.10 
  -7   0   0    0.38    0.12 
  -7   0   0    0.59    0.11 
  -8   0   0    0.68    0.13 
  -8   0   0    0.89    0.18 
  -9   0   0    0.54    0.13 
  -9   0   0    0.36    0.15 
 -10   0   0    2.96    0.26 
 -10   0   0    2.52    0.33 
 -11   0   0    0.22    0.16 
 -12   0   0    0.47    0.22 
 -13   0   0    0.05    0.23 
 -14   0   0   -0.03    0.29 
 -14   1   0   -0.07    0.27 
 -13   1   0    0.76    0.26 
 -12   1   0    0.57    0.21 
 -11   1   0    0.00    0.13 
 -10   1   0    0.68    0.18 
  -9   1   0   -0.05    0.08 
  -9   1   0    0.09    0.11 
  -8   1   0    0.46    0.11 
  -8   1   0    0.18    0.13 
  -7   1   0    2.28    0.18 
  -7   1   0    2.17    0.23 
  -6   1   0   24.33    0.88 
  -6   1   0   26.30    0.92 
  -5   1   0    3.41    0.21 
  -5   1   0    3.37    0.18 
  -4   1   0    1.92    0.13 
  -4   1   0    2.40    0.16 
   3  -1   0    7.46    0.29 
  -3   1   0    7.08    0.29 
   2  -1   0   42.17    1.33 
  -2   1   0   40.92    1.28 
   1  -1   0    0.25    0.02 
  -1   1   0    0.21    0.02 
  -1   1   0    0.20    0.03 
   0  -1   0    0.17    0.02 
   0   1   0    0.12    0.02 
  -1  -1   0    2.69    0.13 
  -2  -1   0   20.05    0.67 
  -3  -1   0   80.74    2.54 
  -4  -1   0   11.30    0.44 
  -5  -1   0    4.56    0.25 
  -6  -1   0  123.92    3.92 
  -6  -1   0  124.16    3.86 
  -7  -1   0    3.38    0.30 
  -7  -1   0    3.36    0.23 
  -8  -1   0    0.63    0.16 
  -8  -1   0    0.52    0.13 
  -9  -1   0    1.53    0.20 
  -9  -1   0    1.41    0.24 
 -10  -1   0   16.01    0.81 
 -10  -1   0   18.68    0.76 
 -11  -1   0    0.19    0.18 
 -12  -1   0    0.36    0.21 
 -13  -1   0    0.16    0.26 
 -14   2   0    0.99    0.33 
 -13   2   0   -0.03    0.18 
 -12   2   0    0.28    0.19 
 -11   2   0    0.14    0.15 
 -10   2   0    0.39    0.16 
  -9   2   0    7.97    0.38 
  -9   2   0    7.51    0.44 
  -8   2   0    3.95    0.32 
  -8   2   0    4.30    0.25 
  -7   2   0   36.34    1.23 
  -7   2   0   36.71    1.27 
  -6   2   0   11.57    0.49 
  -6   2   0   11.54    0.45 
   5  -2   0    5.19    0.25 
  -5   2   0    5.44    0.27 
   4  -2   0  302.39    9.17 
  -4   2   0  293.74    8.83 
   3  -2   0    0.63    0.07 
  -3   2   0    0.47    0.07 
  -2   2   0    2.82    0.12 
  -2   2   0    2.55    0.13 
   1  -2   0  468.61   13.95 
   1  -2   0  458.48   13.56 
  -1   2   0  450.19   12.85 
  -1   2   0  444.22   13.58 
   0  -2   0    6.46    0.27 
   0   2   0    6.41    0.25 
  -1  -2   0   41.05    1.32 
  -2  -2   0  279.99    8.61 
  -3  -2   0  422.11   12.95 
  -4  -2   0    1.51    0.15 
  -5  -2   0    0.06    0.07 
  -6  -2   0    0.35    0.11 
  -7  -2   0    2.03    0.26 
  -7  -2   0    1.77    0.20 
  -8  -2   0    1.63    0.25 
  -8  -2   0    1.69    0.21 
  -9  -2   0    2.46    0.32 
  -9  -2   0    2.87    0.28 
 -10  -2   0    0.18    0.18 
 -10  -2   0    0.13    0.15 
 -11  -2   0    0.01    0.18 
 -12  -2   0   -0.07    0.18 
 -13  -2   0   -0.05    0.23 
 -14   3   0    0.93    0.31 
 -13   3   0    2.66    0.35 
 -12   3   0    2.21    0.31 
 -11   3   0    2.17    0.28 
 -10   3   0    5.93    0.40 
  -9   3   0    0.16    0.09 
  -9   3   0   -0.01    0.10 
  -8   3   0    1.50    0.20 
  -8   3   0    1.84    0.17 
  -7   3   0   34.08    1.18 
   6  -3   0    0.15    0.05 
  -6   3   0    0.23    0.09 
   5  -3   0   31.28    1.05 
  -5   3   0   30.58    1.02 
   4  -3   0   11.45    0.44 
  -4   3   0   11.36    0.42 
   3  -3   0    0.49    0.07 
  -3   3   0    0.91    0.07 
  -3   3   0    0.99    0.10 
   2  -3   0    2.67    0.16 
  -2   3   0    2.90    0.12 
  -2   3   0    2.81    0.14 
   1  -3   0    0.21    0.08 
  -1   3   0    0.32    0.04 
  -1   3   0    0.27    0.07 
   0  -3   0   -0.08    0.04 
   0   3   0   -0.06    0.03 
  -1  -3   0    0.53    0.09 
  -2  -3   0   22.06    0.78 
  -3  -3   0   10.87    0.46 
  -4  -3   0   14.94    0.60 
  -5  -3   0   31.94    1.14 
  -6  -3   0   23.46    0.90 
  -7  -3   0    2.57    0.26 
  -7  -3   0    2.97    0.30 
  -8  -3   0    7.99    0.49 
  -8  -3   0    7.92    0.45 
  -9  -3   0    8.39    0.54 
  -9  -3   0    8.23    0.48 
 -10  -3   0   -0.01    0.17 
 -10  -3   0   -0.08    0.12 
 -11  -3   0    0.40    0.23 
 -12  -3   0    0.42    0.24 
 -14   4   0    1.52    0.34 
 -13   4   0    0.94    0.24 
 -12   4   0   -0.03    0.14 
 -11   4   0    1.13    0.22 
 -10   4   0    0.32    0.15 
  -9   4   0    2.12    0.19 
  -9   4   0    2.88    0.26 
   8  -4   0    0.04    0.07 
  -8   4   0    0.25    0.10 
   7  -4   0   49.02    1.63 
  -7   4   0   48.14    1.58 
   6  -4   0    1.59    0.15 
  -6   4   0    1.78    0.16 
   5  -4   0   27.78    0.95 
  -5   4   0   26.19    0.89 
   4  -4   0    2.00    0.14 
  -4   4   0    1.73    0.15 
  -4   4   0    2.14    0.13 
   3  -4   0   25.22    0.87 
  -3   4   0   24.39    0.80 
  -3   4   0   25.30    0.78 
   2  -4   0  123.81    3.86 
  -2   4   0  122.93    3.54 
  -2   4   0  122.55    3.65 
   1  -4   0  138.02    4.24 
  -1   4   0  133.08    3.89 
   0  -4   0  503.88   15.44 
   0   4   0  503.65   14.24 
  -1  -4   0    3.94    0.23 
  -2  -4   0   82.06    2.64 
  -3  -4   0    0.13    0.08 
  -4  -4   0   49.00    1.67 
  -5  -4   0   31.97    1.17 
  -6  -4   0    4.16    0.30 
  -7  -4   0    0.76    0.19 
  -7  -4   0    1.11    0.20 
  -8  -4   0    0.26    0.17 
  -8  -4   0    0.15    0.13 
  -9  -4   0   -0.12    0.16 
  -9  -4   0   -0.06    0.13 
 -10  -4   0   -0.16    0.16 
 -10  -4   0    0.05    0.14 
 -11  -4   0   -0.04    0.19 
 -12  -4   0    0.45    0.25 
 -15   5   0   -0.18    0.28 
 -14   5   0    0.03    0.21 
 -13   5   0    0.90    0.24 
 -12   5   0    4.15    0.38 
 -11   5   0    5.62    0.38 
 -10   5   0   15.88    0.69 
  -9   5   0    2.19    0.23 
   8  -5   0    3.04    0.24 
  -8   5   0    3.03    0.24 
   7  -5   0    1.23    0.15 
  -7   5   0    1.08    0.14 
   6  -5   0    2.48    0.19 
  -6   5   0    2.18    0.21 
  -6   5   0    2.10    0.16 
   5  -5   0   20.52    0.78 
  -5   5   0   21.82    0.71 
  -5   5   0   21.48    0.75 
   4  -5   0    8.10    0.38 
  -4   5   0    8.65    0.36 
  -4   5   0    8.82    0.31 
   3  -5   0    1.80    0.17 
  -3   5   0    1.79    0.09 
  -3   5   0    1.76    0.14 
   2  -5   0   13.38    0.54 
  -2   5   0   13.33    0.47 
  -2   5   0   12.96    0.43 
   1  -5   0    0.15    0.07 
  -1   5   0    0.18    0.06 
   0  -5   0    0.08    0.07 
   0   5   0    0.03    0.05 
  -1  -5   0    5.86    0.32 
  -2  -5   0    3.50    0.24 
  -3  -5   0    1.53    0.19 
  -4  -5   0    1.52    0.20 
  -5  -5   0   -0.10    0.09 
  -6  -5   0    2.20    0.26 
  -7  -5   0    0.58    0.16 
  -7  -5   0    0.13    0.15 
  -8  -5   0    0.25    0.15 
  -8  -5   0    0.18    0.17 
  -9  -5   0    0.86    0.25 
  -9  -5   0    0.96    0.21 
 -10  -5   0    0.28    0.19 
 -10  -5   0    0.10    0.20 
 -11  -5   0    0.73    0.28 
 -14   6   0    0.28    0.25 
 -13   6   0    1.14    0.24 
 -12   6   0   -0.03    0.13 
 -11   6   0   -0.02    0.11 
 -10   6   0   -0.16    0.11 
  -9   6   0    0.26    0.11 
   8  -6   0    1.41    0.17 
  -8   6   0    1.30    0.16 
  -8   6   0    1.28    0.19 
   7  -6   0    3.71    0.25 
  -7   6   0    3.30    0.27 
  -7   6   0    3.80    0.23 
   6  -6   0   19.57    0.76 
  -6   6   0   21.06    0.73 
  -6   6   0   18.62    0.67 
   5  -6   0    0.09    0.06 
  -5   6   0    0.23    0.08 
  -5   6   0    0.24    0.06 
   4  -6   0   49.00    1.64 
  -4   6   0   47.40    1.49 
  -4   6   0   47.76    1.46 
   3  -6   0    0.61    0.12 
  -3   6   0    0.83    0.06 
  -3   6   0    0.70    0.11 
   2  -6   0  155.13    4.99 
  -2   6   0  161.18    4.58 
   1  -6   0   81.56    2.63 
  -1   6   0   80.41    2.42 
   0  -6   0   26.11    0.97 
   0   6   0   26.74    0.90 
  -1  -6   0    7.96    0.40 
  -2  -6   0    4.00    0.28 
  -3  -6   0    8.03    0.43 
  -4  -6   0    0.24    0.13 
  -5  -6   0    0.08    0.12 
  -6  -6   0    5.63    0.39 
  -6  -6   0    5.12    0.40 
  -7  -6   0    0.54    0.18 
  -7  -6   0    0.56    0.18 
  -8  -6   0    0.31    0.16 
  -8  -6   0   -0.06    0.15 
  -9  -6   0    0.19    0.17 
  -9  -6   0    0.21    0.21 
 -10  -6   0    0.04    0.21 
 -10  -6   0    0.52    0.26 
 -11  -6   0    0.20    0.25 
 -13   7   0    0.79    0.25 
 -13   7   0    0.78    0.24 
 -12   7   0    1.35    0.24 
 -12   7   0    1.80    0.27 
 -11   7   0    2.64    0.28 
 -11   7   0    2.28    0.29 
 -10   7   0    7.36    0.40 
 -10   7   0    7.06    0.43 
  -9   7   0    3.07    0.24 
  -9   7   0    2.65    0.28 
   8  -7   0    7.39    0.40 
  -8   7   0    8.02    0.37 
  -8   7   0    8.04    0.42 
   7  -7   0    0.19    0.08 
  -7   7   0    0.05    0.08 
  -7   7   0    0.08    0.08 
  -6   7   0    8.02    0.32 
  -6   7   0    7.46    0.38 
   5  -7   0    0.15    0.09 
  -5   7   0    0.09    0.05 
  -5   7   0    0.10    0.08 
   4  -7   0    3.56    0.26 
  -4   7   0    3.90    0.23 
  -4   7   0    4.14    0.17 
   3  -7   0    0.06    0.10 
  -3   7   0    0.24    0.09 
  -3   7   0    0.21    0.04 
   2  -7   0    5.17    0.33 
  -2   7   0    5.64    0.29 
   1  -7   0    0.18    0.11 
  -1   7   0    0.27    0.10 
   0  -7   0   -0.10    0.06 
   0   7   0    0.09    0.09 
  -1  -7   0    0.12    0.09 
  -2  -7   0    2.75    0.27 
  -3  -7   0    0.12    0.12 
  -4  -7   0    4.83    0.38 
  -5  -7   0    1.82    0.26 
  -6  -7   0    9.74    0.57 
  -6  -7   0    9.98    0.55 
  -7  -7   0    0.99    0.23 
  -7  -7   0    1.44    0.25 
  -8  -7   0    0.40    0.20 
  -8  -7   0    0.28    0.21 
  -9  -7   0    0.37    0.24 
  -9  -7   0    0.07    0.19 
 -10  -7   0   -0.26    0.22 
 -10  -7   0    0.28    0.26 
 -14   8   0    0.25    0.22 
 -13   8   0   -0.07    0.17 
 -12   8   0    0.16    0.15 
 -11   8   0    0.33    0.16 
 -10   8   0    3.14    0.32 
  -9   8   0    0.54    0.16 
   8  -8   0   11.09    0.55 
  -8   8   0   11.66    0.54 
  -8   8   0   11.74    0.46 
   7  -8   0    0.21    0.10 
  -7   8   0    0.02    0.06 
  -7   8   0   -0.02    0.09 
   6  -8   0    5.47    0.35 
  -6   8   0    5.26    0.32 
  -6   8   0    6.22    0.24 
   5  -8   0    1.65    0.22 
  -5   8   0    1.88    0.10 
  -5   8   0    1.30    0.17 
   4  -8   0    0.82    0.16 
  -4   8   0    1.20    0.17 
  -4   8   0    1.25    0.07 
   3  -8   0    0.66    0.16 
  -3   8   0    0.32    0.10 
   2  -8   0   75.06    2.39 
  -2   8   0   64.82    2.13 
   1  -8   0    9.71    0.53 
  -1   8   0   11.99    0.50 
   0  -8   0   17.24    0.75 
  -1  -8   0    3.39    0.31 
  -2  -8   0    1.90    0.26 
  -3  -8   0    1.29    0.23 
  -4  -8   0    4.83    0.41 
  -5  -8   0    5.03    0.43 
  -5  -8   0    5.37    0.40 
  -6  -8   0    0.55    0.19 
  -6  -8   0    0.57    0.20 
  -7  -8   0    0.13    0.17 
  -7  -8   0   -0.18    0.16 
  -8  -8   0   -0.08    0.18 
  -8  -8   0   -0.09    0.19 
  -9  -8   0    0.41    0.26 
  -9  -8   0    0.13    0.25 
 -14   9   0   -0.05    0.24 
 -13   9   0    0.25    0.20 
 -12   9   0    4.13    0.41 
 -11   9   0    0.67    0.19 
 -10   9   0    0.37    0.17 
  -9   9   0    1.89    0.26 
   8  -9   0   15.61    0.70 
  -8   9   0   14.77    0.66 
   7  -9   0    8.17    0.47 
  -7   9   0   10.10    0.47 
   6  -9   0   22.11    0.92 
  -6   9   0   21.70    0.83 
   5  -9   0    1.15    0.20 
  -5   9   0    1.04    0.17 
   4  -9   0    0.10    0.11 
  -4   9   0    0.22    0.10 
   3  -9   0    1.06    0.21 
  -3   9   0    0.87    0.15 
   2  -9   0   -0.05    0.11 
  -2   9   0   -0.06    0.07 
   1  -9   0   -0.07    0.12 
  -1   9   0    0.00    0.09 
   0  -9   0   -0.02    0.11 
  -1  -9   0    0.32    0.15 
  -2  -9   0    2.97    0.33 
  -3  -9   0    1.10    0.23 
  -4  -9   0    0.29    0.17 
  -4  -9   0    0.05    0.15 
  -5  -9   0   -0.04    0.13 
  -5  -9   0    0.07    0.16 
  -6  -9   0   -0.03    0.13 
  -6  -9   0    0.07    0.17 
  -7  -9   0    0.74    0.25 
  -7  -9   0    0.67    0.25 
  -8  -9   0    0.74    0.30 
  -8  -9   0    1.10    0.28 
 -14  10   0    0.07    0.25 
 -13  10   0    0.51    0.25 
 -12  10   0   -0.15    0.17 
 -11  10   0    0.25    0.17 
 -10  10   0    0.07    0.13 
  -9  10   0    1.99    0.26 
   7 -10   0   -0.02    0.13 
  -7  10   0    0.06    0.12 
   6 -10   0    3.99    0.37 
  -6  10   0    4.00    0.32 
   5 -10   0   -0.04    0.12 
  -5  10   0   -0.11    0.09 
   4 -10   0    3.67    0.36 
  -4  10   0    3.38    0.28 
   3 -10   0    0.26    0.16 
  -3  10   0    0.42    0.13 
   2 -10   0   -0.10    0.12 
  -2  10   0    0.03    0.10 
   1 -10   0    1.36    0.26 
  -1  10   0    1.33    0.22 
   0 -10   0   12.18    0.69 
  -1 -10   0    2.32    0.33 
  -2 -10   0   11.96    0.66 
  -3 -10   0    0.27    0.16 
  -4 -10   0    0.14    0.15 
  -5 -10   0    0.31    0.19 
  -6 -10   0   -0.18    0.19 
  -7 -10   0    0.22    0.27 
 -13  11   0   -0.07    0.24 
 -12  11   0    0.05    0.21 
 -11  11   0    4.20    0.42 
 -10  11   0    0.13    0.14 
  -9  11   0    1.34    0.23 
   8 -11   0   -0.07    0.15 
  -8  11   0    0.15    0.14 
   7 -11   0   -0.08    0.14 
  -7  11   0   -0.06    0.10 
   6 -11   0   -0.09    0.12 
  -6  11   0   -0.08    0.09 
   5 -11   0    0.15    0.16 
  -5  11   0   -0.08    0.10 
   4 -11   0    0.78    0.21 
  -4  11   0    0.49    0.14 
   3 -11   0   -0.05    0.15 
  -3  11   0    0.13    0.11 
   2 -11   0   -0.14    0.14 
  -2  11   0    0.10    0.13 
   1 -11   0   -0.12    0.16 
   0 -11   0    0.06    0.17 
  -1 -11   0   -0.10    0.16 
  -2 -11   0   -0.04    0.15 
  -3 -11   0    0.32    0.19 
  -4 -11   0    0.42    0.23 
  -5 -11   0    0.11    0.24 
  -6 -11   0    0.02    0.27 
 -12  12   0    0.01    0.23 
 -11  12   0    0.08    0.20 
 -10  12   0    0.08    0.18 
  -9  12   0   -0.03    0.15 
  -8  12   0   -0.10    0.13 
   7 -12   0    0.79    0.24 
  -7  12   0    0.55    0.16 
   6 -12   0    0.59    0.22 
  -6  12   0    0.46    0.16 
   5 -12   0    1.22    0.28 
  -5  12   0    1.03    0.20 
   4 -12   0    1.90    0.32 
  -4  12   0    2.35    0.29 
   3 -12   0    0.17    0.19 
  -3  12   0    0.36    0.16 
   2 -12   0    2.23    0.35 
  -2  12   0    1.90    0.30 
   1 -12   0    0.48    0.22 
   0 -12   0    0.80    0.27 
  -1 -12   0    0.22    0.25 
  -2 -12   0   -0.08    0.20 
  -3 -12   0    0.19    0.26 
  -4 -12   0    0.17    0.28 
  -5 -12   0   -0.28    0.31 
 -12  13   0    1.52    0.36 
 -11  13   0    0.08    0.24 
 -10  13   0    0.24    0.21 
  -9  13   0    0.07    0.19 
  -8  13   0    0.67    0.21 
   7 -13   0    0.10    0.21 
  -7  13   0    0.49    0.19 
   6 -13   0   -0.12    0.18 
  -6  13   0    0.15    0.14 
   5 -13   0   -0.07    0.17 
  -5  13   0    0.22    0.15 
   4 -13   0    0.38    0.22 
  -4  13   0    0.41    0.17 
   3 -13   0    0.00    0.19 
  -3  13   0    0.07    0.13 
   2 -13   0   -0.05    0.20 
   1 -13   0    0.07    0.24 
   0 -13   0   -0.01    0.21 
  -1 -13   0   -0.27    0.21 
  -2 -13   0   -0.22    0.25 
  -3 -13   0    0.12    0.34 
 -10  14   0   -0.23    0.24 
  -9  14   0   -0.15    0.19 
  -8  14   0    0.55    0.24 
   7 -14   0    0.12    0.23 
  -7  14   0    0.08    0.19 
   6 -14   0   -0.09    0.21 
  -6  14   0    0.27    0.20 
   5 -14   0    0.35    0.24 
  -5  14   0    0.01    0.18 
   4 -14   0   -0.06    0.22 
  -4  14   0    0.02    0.17 
   3 -14   0    0.07    0.21 
  -3  14   0   -0.06    0.18 
   2 -14   0   -0.02    0.24 
   1 -14   0    0.10    0.24 
   0 -14   0    0.06    0.25 
  -1 -14   0   -0.09    0.26 
  -2 -14   0   -0.06    0.27 
  -9  15   0    0.27    0.28 
  -8  15   0    0.07    0.26 
  -7  15   0    0.16    0.24 
   6 -15   0    0.06    0.23 
  -6  15   0    0.60    0.29 
   5 -15   0   -0.08    0.23 
  -5  15   0    0.09    0.24 
   4 -15   0   -0.01    0.25 
  -4  15   0    0.26    0.26 
   3 -15   0    0.25    0.29 
   2 -15   0    0.19    0.28 
   1 -15   0    0.13    0.27 
   1 -15   1    0.31    0.29 
   2 -15   1    0.07    0.25 
   3 -15   1    0.19    0.28 
  -4  15  -1    0.04    0.19 
   4 -15   1   -0.07    0.25 
  -5  15  -1    0.02    0.19 
   5 -15   1    0.18    0.28 
  -6  15  -1    0.56    0.30 
   6 -15   1    0.78    0.31 
  -7  15  -1   -0.07    0.23 
  -8  15  -1    0.09    0.27 
  -2 -14   1    0.01    0.26 
  -1 -14   1   -0.19    0.24 
   0 -14   1   -0.12    0.26 
   1 -14   1   -0.34    0.22 
   2 -14   1   -0.16    0.21 
  -3  14  -1   -0.04    0.17 
   3 -14   1    0.24    0.24 
  -4  14  -1    0.03    0.18 
   4 -14   1    0.14    0.21 
  -5  14  -1    0.11    0.17 
   5 -14   1    0.09    0.23 
  -6  14  -1    0.81    0.25 
   6 -14   1    0.53    0.26 
  -7  14  -1   -0.10    0.18 
  -8  14  -1    0.69    0.25 
  -9  14  -1    0.06    0.22 
 -10  14  -1    1.14    0.33 
  -4 -13   1    0.03    0.33 
  -3 -13   1    0.47    0.38 
  -2 -13   1    1.13    0.36 
  -1 -13   1    0.13    0.24 
   0 -13   1    0.11    0.23 
   1 -13   1   -0.03    0.22 
  -2  13  -1   -0.05    0.15 
   2 -13   1   -0.08    0.18 
  -3  13  -1   -0.02    0.15 
   3 -13   1    0.21    0.20 
  -4  13  -1    0.34    0.20 
   4 -13   1    0.36    0.21 
  -5  13  -1   -0.09    0.14 
   5 -13   1    0.11    0.18 
  -6  13  -1   -0.05    0.14 
   6 -13   1    0.00    0.17 
  -7  13  -1    0.12    0.15 
  -8  13  -1    0.55    0.19 
  -9  13  -1    0.12    0.19 
 -10  13  -1    0.08    0.19 
 -11  13  -1    0.13    0.25 
  -5 -12   1    0.17    0.31 
  -4 -12   1    0.55    0.27 
  -3 -12   1    0.20    0.20 
  -2 -12   1   -0.24    0.20 
  -1 -12   1   -0.03    0.18 
   0 -12   1   -0.05    0.19 
   1 -12   1    0.07    0.19 
  -2  12  -1    0.03    0.14 
   2 -12   1    0.16    0.18 
  -3  12  -1    0.03    0.14 
   3 -12   1    0.10    0.18 
  -4  12  -1    0.89    0.21 
   4 -12   1    0.61    0.22 
  -5  12  -1    0.26    0.14 
   5 -12   1    0.50    0.20 
  -6  12  -1    2.77    0.31 
   6 -12   1    2.62    0.35 
  -7  12  -1    0.39    0.17 
   7 -12   1    1.05    0.25 
  -8  12  -1    2.72    0.31 
  -9  12  -1    0.58    0.20 
 -10  12  -1    0.17    0.17 
 -11  12  -1    1.78    0.32 
 -12  12  -1    0.38    0.25 
  -6 -11   1    1.08    0.36 
  -5 -11   1   -0.11    0.21 
  -4 -11   1    1.30    0.31 
  -3 -11   1    2.29    0.35 
  -2 -11   1    0.12    0.16 
  -1 -11   1    0.56    0.20 
   0 -11   1    5.14    0.49 
  -1  11  -1    1.01    0.22 
   1 -11   1    1.35    0.29 
  -2  11  -1    1.16    0.22 
   2 -11   1    0.74    0.22 
  -3  11  -1   -0.03    0.10 
   3 -11   1   -0.10    0.14 
  -4  11  -1    0.25    0.13 
   4 -11   1    0.34    0.18 
  -5  11  -1    1.16    0.20 
   5 -11   1    1.31    0.24 
  -6  11  -1    5.29    0.39 
   6 -11   1    5.72    0.45 
  -7  11  -1   -0.06    0.11 
   7 -11   1    0.20    0.16 
  -8  11  -1    2.66    0.30 
  -9  11  -1    0.58    0.19 
 -10  11  -1    0.27    0.16 
 -11  11  -1    0.26    0.19 
 -12  11  -1   -0.06    0.19 
 -13  11  -1    0.12    0.24 
  -7 -10   1    0.40    0.28 
  -6 -10   1    0.46    0.25 
  -6 -10   1    0.56    0.23 
  -5 -10   1    1.07    0.27 
  -4 -10   1    1.99    0.33 
  -3 -10   1    0.89    0.23 
  -2 -10   1    0.25    0.17 
  -1 -10   1   -0.01    0.13 
   0 -10   1    0.30    0.16 
  -1  10  -1    0.23    0.13 
   1 -10   1   -0.11    0.12 
  -2  10  -1   -0.10    0.10 
   2 -10   1   -0.03    0.14 
  -3  10  -1    0.01    0.11 
   3 -10   1   -0.20    0.12 
  -4  10  -1   -0.03    0.10 
   4 -10   1    0.02    0.13 
  -5  10  -1    2.38    0.25 
   5 -10   1    3.03    0.32 
  -6  10  -1    3.39    0.30 
   6 -10   1    3.84    0.35 
  -7  10  -1    0.09    0.12 
   7 -10   1    0.07    0.10 
  -8  10  -1    0.41    0.16 
  -9  10  -1    2.72    0.30 
 -10  10  -1    1.20    0.23 
 -11  10  -1    4.35    0.41 
 -12  10  -1    0.21    0.19 
 -13  10  -1   -0.10    0.22 
  -8  -9   1    0.60    0.28 
  -8  -9   1    0.88    0.27 
  -7  -9   1    0.13    0.19 
  -7  -9   1    0.05    0.18 
  -6  -9   1    0.00    0.15 
  -6  -9   1    0.18    0.18 
  -5  -9   1    0.03    0.13 
  -4  -9   1    1.62    0.26 
  -3  -9   1    0.74    0.19 
  -2  -9   1    0.06    0.13 
  -1  -9   1    2.79    0.32 
   0  -9   1    3.88    0.34 
  -1   9  -1    0.46    0.13 
   1  -9   1    0.32    0.15 
  -2   9  -1    0.06    0.08 
   2  -9   1    0.07    0.12 
  -3   9  -1    0.28    0.11 
   3  -9   1    0.24    0.14 
  -4   9  -1    0.28    0.11 
   4  -9   1    0.23    0.11 
  -5   9  -1    1.85    0.21 
   5  -9   1    2.34    0.26 
  -6   9  -1   15.68    0.65 
   6  -9   1   15.90    0.71 
  -7   9  -1    7.96    0.43 
   7  -9   1    8.84    0.46 
  -8   9  -1   -0.04    0.10 
  -9   9  -1    0.77    0.18 
 -10   9  -1    0.05    0.13 
 -11   9  -1    0.44    0.18 
 -12   9  -1    0.22    0.19 
 -13   9  -1    0.08    0.21 
 -14   9  -1   -0.03    0.26 
  -9  -8   1    0.47    0.24 
  -9  -8   1    0.35    0.26 
  -8  -8   1    1.72    0.31 
  -8  -8   1    1.23    0.28 
  -7  -8   1    0.84    0.23 
  -7  -8   1    0.69    0.22 
  -6  -8   1    0.73    0.21 
  -5  -8   1    6.54    0.46 
  -4  -8   1    0.09    0.13 
  -3  -8   1    0.28    0.13 
  -2  -8   1    0.89    0.19 
  -1  -8   1    0.29    0.13 
   0   8  -1    0.07    0.09 
   0  -8   1    0.07    0.10 
  -1   8  -1    0.05    0.09 
   1  -8   1    0.28    0.10 
  -2   8  -1    0.90    0.15 
   2  -8   1    0.81    0.17 
  -3   8  -1    0.09    0.05 
  -3   8  -1    0.03    0.09 
   3  -8   1   -0.11    0.08 
  -4   8  -1    4.68    0.20 
  -4   8  -1    4.29    0.26 
   4  -8   1    4.71    0.31 
  -5   8  -1    0.80    0.14 
  -5   8  -1    1.15    0.10 
   5  -8   1    0.89    0.16 
  -6   8  -1   23.51    0.85 
  -6   8  -1   24.98    0.77 
   6  -8   1   19.20    0.87 
  -7   8  -1    0.51    0.14 
  -7   8  -1    0.77    0.12 
   7  -8   1    0.69    0.14 
  -8   8  -1    3.00    0.21 
  -8   8  -1    2.52    0.27 
  -9   8  -1    2.23    0.27 
  -9   8  -1    2.44    0.21 
 -10   8  -1    0.15    0.15 
 -10   8  -1    0.12    0.11 
 -11   8  -1    0.02    0.12 
 -12   8  -1    4.47    0.41 
 -13   8  -1    0.37    0.22 
 -14   8  -1    0.31    0.25 
 -10  -7   1   -0.11    0.23 
 -10  -7   1   -0.03    0.22 
  -9  -7   1    0.33    0.23 
  -9  -7   1    0.15    0.21 
  -8  -7   1    0.49    0.21 
  -8  -7   1    0.27    0.18 
  -7  -7   1    1.54    0.27 
  -7  -7   1    1.19    0.25 
  -6  -7   1    0.25    0.14 
  -5  -7   1    0.13    0.12 
  -4  -7   1   22.96    0.96 
  -3  -7   1    3.54    0.32 
  -2  -7   1    0.03    0.10 
  -1  -7   1    3.77    0.27 
   0   7  -1   38.09    1.23 
   0  -7   1   35.38    1.31 
  -1   7  -1  142.67    4.18 
   1  -7   1  142.65    4.54 
  -2   7  -1   73.04    2.16 
   2  -7   1   69.54    2.37 
  -3   7  -1    1.20    0.15 
  -3   7  -1    1.45    0.10 
   3  -7   1    1.60    0.19 
  -4   7  -1   32.75    1.01 
  -4   7  -1   30.14    1.05 
   4  -7   1   32.76    1.16 
  -5   7  -1    2.97    0.23 
  -5   7  -1    3.04    0.16 
  -6   7  -1    8.53    0.35 
  -6   7  -1    8.18    0.40 
   6  -7   1    8.52    0.41 
  -7   7  -1    0.28    0.09 
  -7   7  -1    0.21    0.10 
   7  -7   1    0.39    0.10 
  -8   7  -1    0.54    0.15 
  -8   7  -1    0.76    0.14 
   8  -7   1    0.39    0.08 
  -9   7  -1    0.10    0.10 
  -9   7  -1    0.13    0.12 
 -10   7  -1    0.99    0.18 
 -10   7  -1    0.73    0.18 
 -11   7  -1    0.09    0.13 
 -11   7  -1    0.12    0.13 
 -12   7  -1    0.13    0.16 
 -12   7  -1    0.27    0.16 
 -13   7  -1    0.30    0.21 
 -11  -6   1   -0.35    0.20 
 -11  -6   1   -0.04    0.27 
 -10  -6   1    0.18    0.21 
 -10  -6   1    0.25    0.21 
  -9  -6   1    0.15    0.17 
  -9  -6   1   -0.01    0.18 
  -8  -6   1    5.17    0.46 
  -8  -6   1    5.22    0.44 
  -7  -6   1    0.01    0.13 
  -6  -6   1   13.59    0.67 
  -5  -6   1    1.55    0.23 
  -4  -6   1    1.47    0.22 
  -3  -6   1    0.02    0.09 
  -2  -6   1    0.31    0.11 
  -1  -6   1    0.16    0.10 
   0   6  -1    0.03    0.06 
   0  -6   1    0.16    0.08 
  -1   6  -1    0.98    0.13 
   1  -6   1    1.14    0.15 
  -2   6  -1    5.08    0.24 
  -2   6  -1    4.66    0.21 
   2  -6   1    4.53    0.28 
  -3   6  -1    1.00    0.08 
  -3   6  -1    1.05    0.13 
   3  -6   1    0.95    0.14 
  -4   6  -1    0.03    0.04 
  -4   6  -1    0.10    0.07 
   4  -6   1    0.03    0.06 
  -5   6  -1    1.23    0.11 
  -5   6  -1    1.36    0.16 
   5  -6   1    1.02    0.14 
  -6   6  -1    4.64    0.28 
  -6   6  -1    4.39    0.24 
   6  -6   1    4.87    0.27 
  -7   6  -1    3.42    0.27 
  -7   6  -1    3.58    0.23 
   7  -6   1    3.36    0.22 
  -8   6  -1    1.84    0.19 
  -8   6  -1    1.92    0.23 
   8  -6   1    2.17    0.18 
  -9   6  -1   12.84    0.56 
 -10   6  -1    6.21    0.38 
 -11   6  -1    1.83    0.25 
 -12   6  -1    0.10    0.15 
 -13   6  -1    0.57    0.22 
 -14   6  -1    0.31    0.27 
 -12  -5   1   -0.03    0.23 
 -11  -5   1    0.24    0.25 
 -11  -5   1    0.32    0.23 
 -10  -5   1    0.85    0.24 
 -10  -5   1    1.59    0.32 
  -9  -5   1    0.00    0.16 
  -9  -5   1    0.05    0.14 
  -8  -5   1    0.17    0.13 
  -8  -5   1    0.11    0.16 
  -7  -5   1    0.48    0.15 
  -6  -5   1    1.46    0.22 
  -5  -5   1    3.08    0.28 
  -4  -5   1    0.05    0.08 
  -3  -5   1   33.93    1.22 
  -2  -5   1   23.18    0.87 
  -1  -5   1   24.34    0.89 
   0   5  -1   78.87    2.33 
   0  -5   1   78.15    2.53 
  -1   5  -1    0.38    0.06 
  -1   5  -1    0.24    0.07 
   1  -5   1    0.31    0.09 
  -2   5  -1   38.43    1.17 
  -2   5  -1   37.16    1.17 
   2  -5   1   38.30    1.29 
  -3   5  -1    1.40    0.09 
  -3   5  -1    1.20    0.13 
   3  -5   1    1.35    0.14 
  -4   5  -1    1.83    0.17 
  -4   5  -1    2.04    0.13 
   4  -5   1    2.29    0.17 
  -5   5  -1    0.63    0.12 
  -5   5  -1    0.52    0.09 
   5  -5   1    0.55    0.09 
  -6   5  -1   14.13    0.55 
  -6   5  -1   12.80    0.50 
   6  -5   1   13.01    0.52 
  -7   5  -1   13.18    0.53 
   7  -5   1   12.91    0.52 
  -8   5  -1    0.18    0.10 
   8  -5   1    0.14    0.05 
  -9   5  -1    0.48    0.14 
 -10   5  -1    0.00    0.13 
 -11   5  -1    0.07    0.13 
 -12   5  -1    1.83    0.27 
 -13   5  -1    0.27    0.20 
 -14   5  -1    0.06    0.24 
 -12  -4   1    0.51    0.27 
 -11  -4   1   -0.12    0.20 
 -11  -4   1    0.09    0.22 
 -10  -4   1    7.77    0.54 
 -10  -4   1    7.00    0.47 
  -9  -4   1    7.01    0.53 
  -9  -4   1    6.75    0.44 
  -8  -4   1    0.78    0.18 
  -7  -4   1    7.99    0.46 
  -6  -4   1   12.19    0.58 
  -5  -4   1   24.60    0.95 
  -4  -4   1   53.91    1.83 
  -3  -4   1    1.38    0.17 
  -2  -4   1    4.68    0.27 
  -1  -4   1    1.74    0.16 
   0   4  -1    0.14    0.06 
   0  -4   1    0.07    0.06 
  -1   4  -1    0.37    0.07 
  -1   4  -1    0.38    0.05 
   1  -4   1    0.39    0.07 
  -2   4  -1   12.23    0.41 
  -2   4  -1   12.58    0.43 
   2  -4   1   12.83    0.48 
  -3   4  -1    0.02    0.05 
  -3   4  -1    0.13    0.04 
   3  -4   1    0.13    0.04 
  -4   4  -1   17.65    0.59 
  -4   4  -1   16.92    0.61 
   4  -4   1   17.09    0.62 
  -5   4  -1    7.43    0.32 
   5  -4   1    7.94    0.33 
  -6   4  -1   14.89    0.57 
   6  -4   1   15.08    0.57 
  -7   4  -1    8.48    0.40 
   7  -4   1    8.65    0.37 
  -8   4  -1    0.09    0.07 
  -8   4  -1    0.04    0.09 
  -9   4  -1    3.30    0.29 
 -10   4  -1   12.81    0.61 
 -11   4  -1    0.05    0.13 
 -12   4  -1    7.14    0.48 
 -13   4  -1    0.15    0.20 
 -14   4  -1    2.44    0.40 
 -13  -3   1    0.11    0.23 
 -12  -3   1    0.12    0.22 
 -11  -3   1    0.46    0.22 
 -11  -3   1    0.18    0.19 
 -10  -3   1    0.29    0.15 
 -10  -3   1    0.38    0.19 
  -9  -3   1    0.57    0.17 
  -9  -3   1    0.48    0.21 
  -8  -3   1    0.24    0.13 
  -7  -3   1    2.13    0.24 
  -6  -3   1   16.92    0.70 
  -5  -3   1   20.84    0.80 
  -4  -3   1   42.35    1.44 
  -3  -3   1  104.31    3.31 
  -2  -3   1    1.45    0.14 
  -1  -3   1   55.46    1.79 
   0   3  -1  885.76   24.80 
   0   3  -1  860.18   25.88 
   0  -3   1  895.44   26.88 
  -1   3  -1  467.84   13.31 
  -1   3  -1  479.65   13.90 
   1  -3   1  468.05   14.43 
  -2   3  -1   63.63    1.91 
  -2   3  -1   63.38    1.86 
  -3   3  -1   75.57    2.26 
  -3   3  -1   78.12    2.32 
   3  -3   1   77.21    2.42 
  -4   3  -1   41.08    1.31 
   4  -3   1   42.09    1.34 
  -5   3  -1   25.48    0.88 
   5  -3   1   26.48    0.88 
  -6   3  -1   14.93    0.58 
   6  -3   1   15.33    0.56 
  -7   3  -1    1.10    0.11 
  -7   3  -1    0.88    0.15 
  -8   3  -1    4.62    0.31 
  -8   3  -1    5.13    0.25 
  -9   3  -1   -0.04    0.09 
 -10   3  -1    0.23    0.13 
 -11   3  -1    0.65    0.20 
 -12   3  -1    0.01    0.16 
 -13   3  -1   -0.04    0.19 
 -14   3  -1   -0.01    0.25 
 -13  -2   1    0.24    0.30 
 -12  -2   1    0.56    0.25 
 -11  -2   1    0.16    0.19 
 -10  -2   1    3.29    0.32 
 -10  -2   1    3.06    0.38 
  -9  -2   1    3.80    0.32 
  -9  -2   1    3.76    0.38 
  -8  -2   1   11.21    0.54 
  -7  -2   1    8.21    0.42 
  -6  -2   1    1.53    0.18 
  -5  -2   1   23.36    0.86 
  -4  -2   1   25.68    0.91 
  -3  -2   1   54.65    1.78 
  -2  -2   1   61.91    1.98 
  -1  -2   1   15.38    0.54 
   0   2  -1    0.64    0.06 
   0   2  -1    0.63    0.06 
   0  -2   1    0.62    0.07 
  -1   2  -1   18.56    0.58 
  -1   2  -1   18.97    0.59 
  -2   2  -1   13.16    0.43 
   2  -2   1   12.82    0.44 
  -3   2  -1   68.83    2.15 
   3  -2   1   73.22    2.22 
  -4   2  -1   69.87    2.17 
   4  -2   1   71.00    2.22 
  -5   2  -1   41.47    1.32 
  -5   2  -1   40.26    1.33 
  -6   2  -1    5.80    0.26 
  -6   2  -1    6.55    0.33 
  -7   2  -1    1.21    0.13 
  -7   2  -1    1.46    0.19 
  -8   2  -1    2.36    0.17 
  -8   2  -1    2.08    0.24 
  -9   2  -1    0.05    0.11 
  -9   2  -1    0.27    0.09 
 -10   2  -1   21.24    0.90 
 -11   2  -1    0.73    0.21 
 -12   2  -1    4.15    0.42 
 -13   2  -1    0.64    0.25 
 -14   2  -1    0.41    0.31 
 -13  -1   1    0.04    0.23 
 -12  -1   1    0.09    0.20 
 -11  -1   1    0.14    0.17 
 -10  -1   1    0.57    0.17 
 -10  -1   1    0.19    0.16 
  -9  -1   1    0.91    0.20 
  -9  -1   1    0.79    0.16 
  -8  -1   1    0.26    0.13 
  -8  -1   1    0.35    0.12 
  -7  -1   1    0.73    0.13 
  -6  -1   1    2.24    0.20 
  -5  -1   1    4.41    0.25 
  -4  -1   1    0.23    0.07 
  -3  -1   1   38.50    1.26 
  -2  -1   1   54.34    1.73 
  -1  -1   1   18.59    0.64 
   0   1  -1    0.98    0.07 
   0   1  -1    0.77    0.06 
   0  -1   1    0.94    0.07 
  -1   1  -1   11.62    0.38 
  -1   1  -1   11.86    0.39 
   1  -1   1   12.26    0.39 
  -2   1  -1   19.31    0.61 
  -2   1  -1   19.06    0.61 
   2  -1   1   18.69    0.61 
  -3   1  -1  220.75    6.59 
  -3   1  -1  223.06    6.81 
  -4   1  -1    1.87    0.15 
  -4   1  -1    1.83    0.11 
  -5   1  -1   21.03    0.76 
  -5   1  -1   20.79    0.71 
  -6   1  -1    0.42    0.08 
  -6   1  -1    0.67    0.13 
  -7   1  -1   11.47    0.47 
  -7   1  -1   11.90    0.54 
  -8   1  -1    1.88    0.24 
  -8   1  -1    1.79    0.17 
  -9   1  -1    0.12    0.12 
  -9   1  -1    0.03    0.08 
 -10   1  -1    0.87    0.22 
 -11   1  -1    0.59    0.19 
 -12   1  -1    0.03    0.18 
 -13   1  -1    0.17    0.22 
 -14   1  -1   -0.14    0.30 
 -14   0   1   -0.10    0.31 
 -13   0   1   -0.02    0.21 
 -12   0   1    0.31    0.19 
 -11   0   1    0.58    0.20 
 -10   0   1   24.37    1.02 
 -10   0   1   23.11    0.93 
  -9   0   1    2.31    0.23 
  -9   0   1    2.27    0.28 
  -8   0   1    0.42    0.14 
  -8   0   1    0.30    0.10 
  -7   0   1    0.02    0.07 
  -6   0   1    9.32    0.41 
  -5   0   1   16.84    0.63 
  -4   0   1   11.78    0.45 
  -3   0   1  232.24    7.14 
  -2   0   1   19.91    0.66 
   1   0  -1    3.25    0.14 
   0   0  -1    0.01    0.01 
   0   0  -1    0.01    0.00 
   0   0   1    0.00    0.00 
   0   0   1    0.04    0.01 
  -1   0  -1    2.24    0.11 
  -1   0  -1    2.17    0.12 
   1   0   1    2.11    0.10 
  -2   0  -1   20.03    0.64 
  -2   0  -1   19.32    0.65 
  -3   0  -1   80.88    2.45 
  -3   0  -1   79.33    2.49 
  -4   0  -1    0.00    0.04 
  -4   0  -1    0.02    0.06 
  -5   0  -1    6.62    0.29 
  -5   0  -1    6.74    0.34 
  -6   0  -1   24.03    0.90 
  -6   0  -1   23.80    0.84 
  -7   0  -1    2.63    0.20 
  -7   0  -1    2.80    0.27 
  -8   0  -1    0.34    0.13 
  -8   0  -1    0.38    0.11 
  -9   0  -1    3.53    0.35 
  -9   0  -1    3.54    0.25 
 -10   0  -1    2.82    0.34 
 -11   0  -1    0.20    0.17 
 -12   0  -1    0.24    0.20 
 -13   0  -1    0.30    0.28 
 -14   0  -1    0.29    0.35 
 -14   1   1    0.05    0.27 
 -13   1   1    0.25    0.22 
 -12   1   1    1.64    0.28 
 -11   1   1   -0.02    0.14 
 -10   1   1    0.55    0.14 
 -10   1   1    0.50    0.18 
  -9   1   1    1.19    0.18 
  -9   1   1    1.35    0.22 
  -8   1   1    1.29    0.19 
  -8   1   1    1.30    0.17 
  -7   1   1    3.64    0.29 
  -7   1   1    3.99    0.24 
  -6   1   1   29.64    1.03 
  -5   1   1    0.50    0.09 
   3  -1  -1    2.10    0.13 
   2  -1  -1  962.98   29.42 
   1  -1  -1    9.84    0.35 
  -1   1   1   10.06    0.31 
   0  -1  -1  653.40   19.85 
   0   1   1  643.65   19.19 
  -1  -1  -1    0.14    0.04 
  -2  -1  -1  411.66   12.11 
  -2  -1  -1  409.28   12.56 
  -3  -1  -1   61.03    1.92 
  -3  -1  -1   61.75    1.95 
  -4  -1  -1    0.23    0.06 
  -4  -1  -1    0.02    0.06 
  -5  -1  -1    2.46    0.17 
  -5  -1  -1    2.48    0.22 
  -6  -1  -1   52.82    1.78 
  -6  -1  -1   53.41    1.75 
  -7  -1  -1    4.19    0.26 
  -7  -1  -1    3.66    0.32 
  -8  -1  -1    1.56    0.19 
  -8  -1  -1    1.79    0.26 
  -9  -1  -1    0.69    0.18 
  -9  -1  -1    0.87    0.16 
 -10  -1  -1    1.02    0.25 
 -11  -1  -1    0.71    0.24 
 -12  -1  -1   -0.01    0.20 
 -13  -1  -1   -0.03    0.27 
 -14   2   1    0.07    0.24 
 -13   2   1    1.62    0.32 
 -11   2   1    0.28    0.16 
 -10   2   1   17.39    0.76 
 -10   2   1   15.31    0.67 
  -9   2   1    1.28    0.21 
  -9   2   1    1.42    0.18 
  -8   2   1    0.63    0.15 
  -8   2   1    1.06    0.15 
  -7   2   1    0.14    0.08 
  -7   2   1    0.13    0.09 
   6  -2  -1    3.12    0.21 
  -6   2   1    3.02    0.23 
   5  -2  -1    0.39    0.08 
   4  -2  -1    0.05    0.03 
   3  -2  -1    2.90    0.16 
   2  -2  -1    4.54    0.20 
  -2   2   1    4.40    0.18 
   1  -2  -1    2.17    0.13 
  -1   2   1    2.31    0.10 
   0  -2  -1    0.05    0.02 
   0  -2  -1    0.01    0.04 
   0   2   1    0.08    0.03 
  -1  -2  -1   11.79    0.43 
  -2  -2  -1    3.90    0.20 
  -3  -2  -1   29.12    0.99 
  -4  -2  -1   18.43    0.70 
  -4  -2  -1   19.07    0.69 
  -5  -2  -1    1.37    0.16 
  -5  -2  -1    1.29    0.17 
  -6  -2  -1   24.70    0.95 
  -6  -2  -1   25.02    0.92 
  -7  -2  -1    0.52    0.13 
  -7  -2  -1    0.24    0.13 
  -8  -2  -1    3.70    0.37 
  -8  -2  -1    4.65    0.30 
  -9  -2  -1    1.71    0.23 
  -9  -2  -1    1.64    0.28 
 -10  -2  -1   10.71    0.64 
 -11  -2  -1    0.16    0.20 
 -12  -2  -1    0.07    0.22 
 -13  -2  -1   -0.09    0.22 
 -15   3   1   -0.12    0.28 
 -14   3   1    0.05    0.24 
 -13   3   1    0.26    0.19 
 -12   3   1    0.93    0.21 
 -11   3   1    1.88    0.28 
 -10   3   1   -0.04    0.12 
 -10   3   1   -0.08    0.08 
  -9   3   1    0.39    0.11 
  -9   3   1    0.24    0.12 
  -8   3   1    0.30    0.10 
  -8   3   1    0.33    0.12 
   7  -3  -1    0.01    0.07 
  -7   3   1    0.35    0.11 
   6  -3  -1   14.80    0.57 
  -6   3   1   13.26    0.54 
   5  -3  -1   32.45    1.13 
  -5   3   1   33.35    1.08 
   3  -3  -1    9.80    0.39 
  -3   3   1   10.21    0.34 
  -3   3   1    9.15    0.35 
   2  -3  -1  249.43    7.80 
  -2   3   1  261.40    7.56 
  -2   3   1  248.06    7.17 
   1  -3  -1  218.10    6.71 
  -1   3   1  216.11    6.16 
   0  -3  -1   81.27    2.55 
   0   3   1   79.76    2.35 
  -1  -3  -1   29.23    0.99 
  -2  -3  -1  212.38    6.58 
  -3  -3  -1   67.20    2.18 
  -4  -3  -1    2.85    0.21 
  -5  -3  -1    0.09    0.08 
  -5  -3  -1    0.05    0.09 
  -6  -3  -1    0.25    0.13 
  -6  -3  -1    0.32    0.11 
  -7  -3  -1    5.49    0.38 
  -7  -3  -1    6.04    0.35 
  -8  -3  -1    3.06    0.29 
  -8  -3  -1    2.88    0.33 
  -9  -3  -1    0.10    0.16 
  -9  -3  -1    0.06    0.13 
 -10  -3  -1    0.04    0.15 
 -10  -3  -1   -0.15    0.14 
 -11  -3  -1    0.00    0.17 
 -12  -3  -1    0.07    0.22 
 -15   4   1   -0.03    0.27 
 -14   4   1    0.28    0.25 
 -13   4   1    0.13    0.17 
 -12   4   1    0.11    0.14 
 -11   4   1    1.02    0.20 
 -10   4   1   32.00    1.19 
  -9   4   1    0.21    0.11 
  -9   4   1    0.13    0.10 
   8  -4  -1    4.59    0.29 
  -8   4   1    4.02    0.28 
   7  -4  -1   10.24    0.47 
  -7   4   1   10.18    0.44 
   6  -4  -1   33.84    1.18 
  -6   4   1   33.04    1.10 
  -5   4   1   41.46    1.29 
  -5   4   1   40.54    1.29 
   4  -4  -1    2.77    0.18 
  -4   4   1    2.53    0.16 
  -4   4   1    2.77    0.14 
   3  -4  -1   16.24    0.62 
  -3   4   1   17.18    0.52 
  -3   4   1   15.71    0.55 
   2  -4  -1    1.50    0.15 
  -2   4   1    1.20    0.10 
   1  -4  -1    0.65    0.11 
  -1   4   1    0.65    0.09 
   0  -4  -1    1.48    0.14 
   0   4   1    1.31    0.12 
  -1  -4  -1    0.19    0.08 
  -2  -4  -1    1.19    0.15 
  -3  -4  -1    0.87    0.14 
  -4  -4  -1    0.61    0.13 
  -5  -4  -1   -0.06    0.08 
  -5  -4  -1    0.03    0.08 
  -6  -4  -1   21.50    0.88 
  -6  -4  -1   22.86    0.90 
  -7  -4  -1    0.03    0.11 
  -7  -4  -1    0.09    0.13 
  -8  -4  -1    2.40    0.31 
  -8  -4  -1    1.66    0.24 
  -9  -4  -1    0.34    0.16 
  -9  -4  -1    0.11    0.16 
 -10  -4  -1    0.16    0.19 
 -10  -4  -1   -0.09    0.17 
 -11  -4  -1    0.29    0.24 
 -12  -4  -1    0.04    0.20 
 -15   5   1    0.91    0.32 
 -14   5   1    0.04    0.21 
 -13   5   1    0.55    0.19 
 -12   5   1    0.18    0.14 
 -11   5   1    0.76    0.17 
 -10   5   1    2.11    0.25 
   9  -5  -1    0.11    0.08 
  -9   5   1    0.21    0.11 
   8  -5  -1    4.30    0.28 
  -8   5   1    4.09    0.26 
   7  -5  -1    3.07    0.25 
  -7   5   1    2.87    0.25 
  -7   5   1    3.01    0.21 
   6  -5  -1    4.01    0.27 
  -6   5   1    5.56    0.29 
  -6   5   1    5.21    0.24 
   5  -5  -1   79.59    2.64 
  -5   5   1   83.99    2.43 
  -5   5   1   80.81    2.46 
   4  -5  -1    7.48    0.37 
  -4   5   1    6.90    0.32 
  -4   5   1    7.86    0.27 
   3  -5  -1    4.86    0.28 
  -3   5   1    5.01    0.23 
   2  -5  -1  256.57    7.96 
  -2   5   1  255.94    7.30 
   1  -5  -1    3.24    0.22 
  -1   5   1    3.05    0.18 
   0  -5  -1    3.68    0.24 
   0   5   1    3.98    0.23 
  -1  -5  -1    0.18    0.08 
  -2  -5  -1   11.88    0.52 
  -3  -5  -1    4.28    0.28 
  -4  -5  -1    1.63    0.21 
  -5  -5  -1    0.66    0.16 
  -5  -5  -1    0.87    0.17 
  -6  -5  -1    4.12    0.35 
  -6  -5  -1    5.02    0.35 
  -7  -5  -1    0.03    0.11 
  -7  -5  -1   -0.11    0.12 
  -8  -5  -1    0.93    0.21 
  -8  -5  -1    0.82    0.22 
  -9  -5  -1   -0.05    0.19 
  -9  -5  -1    0.17    0.16 
 -10  -5  -1   -0.07    0.21 
 -10  -5  -1   -0.04    0.19 
 -11  -5  -1   -0.03    0.20 
 -15   6   1   -0.19    0.27 
 -14   6   1    0.73    0.26 
 -13   6   1    0.22    0.17 
 -12   6   1    5.28    0.40 
 -11   6   1    0.18    0.13 
 -10   6   1    7.97    0.43 
   9  -6  -1    0.22    0.09 
  -9   6   1    0.25    0.11 
  -9   6   1    0.22    0.12 
   8  -6  -1    0.40    0.11 
  -8   6   1    0.28    0.12 
  -8   6   1    0.35    0.10 
   7  -6  -1   30.74    1.08 
  -7   6   1   29.97    0.96 
  -7   6   1   25.05    0.98 
   6  -6  -1    1.38    0.18 
  -6   6   1    2.28    0.21 
  -6   6   1    2.89    0.16 
   5  -6  -1    0.23    0.10 
  -5   6   1    0.33    0.10 
  -5   6   1    0.31    0.06 
   4  -6  -1   15.71    0.66 
  -4   6   1   16.12    0.50 
  -4   6   1   15.89    0.58 
   3  -6  -1   -0.03    0.07 
  -3   6   1    0.07    0.06 
   2  -6  -1    8.55    0.43 
  -2   6   1    8.79    0.37 
   1  -6  -1    1.06    0.17 
  -1   6   1    1.28    0.15 
   0  -6  -1    1.22    0.17 
   0   6   1    1.21    0.16 
  -1  -6  -1    4.22    0.28 
  -2  -6  -1    4.21    0.29 
  -3  -6  -1    2.80    0.27 
  -4  -6  -1    3.65    0.29 
  -4  -6  -1    3.63    0.32 
  -5  -6  -1    0.12    0.12 
  -5  -6  -1    0.36    0.14 
  -6  -6  -1    0.68    0.19 
  -6  -6  -1    0.71    0.18 
  -7  -6  -1    2.54    0.31 
  -7  -6  -1    1.90    0.28 
  -8  -6  -1    2.03    0.31 
  -8  -6  -1    2.50    0.32 
  -9  -6  -1    1.48    0.29 
  -9  -6  -1    1.32    0.26 
 -10  -6  -1    0.52    0.27 
 -10  -6  -1    0.27    0.24 
 -11  -6  -1    1.12    0.32 
 -15   7   1    0.59    0.32 
 -14   7   1    0.49    0.25 
 -13   7   1    0.52    0.21 
 -12   7   1    0.01    0.14 
 -12   7   1    0.00    0.16 
 -11   7   1    0.16    0.14 
 -11   7   1    0.02    0.12 
 -10   7   1   -0.04    0.10 
 -10   7   1    0.00    0.11 
   9  -7  -1    0.05    0.08 
  -9   7   1   -0.07    0.09 
  -9   7   1    0.02    0.11 
   8  -7  -1    0.07    0.08 
  -8   7   1    0.26    0.10 
  -8   7   1    0.22    0.11 
  -7   7   1    8.03    0.40 
  -7   7   1    8.35    0.35 
   6  -7  -1   21.59    0.85 
  -6   7   1   18.65    0.75 
  -6   7   1   22.37    0.70 
   5  -7  -1   -0.05    0.07 
  -5   7   1    0.01    0.07 
  -5   7   1    0.07    0.03 
   4  -7  -1   10.71    0.52 
  -4   7   1   11.05    0.45 
   3  -7  -1    8.96    0.46 
  -3   7   1    8.42    0.37 
   2  -7  -1   14.07    0.63 
  -2   7   1   14.14    0.55 
   1  -7  -1   24.38    1.00 
  -1   7   1   26.91    0.90 
   0  -7  -1    0.85    0.16 
  -1  -7  -1    5.04    0.34 
  -2  -7  -1    0.28    0.12 
  -3  -7  -1    0.47    0.16 
  -3  -7  -1    0.51    0.12 
  -4  -7  -1   15.87    0.73 
  -4  -7  -1   14.82    0.66 
  -5  -7  -1    3.54    0.34 
  -5  -7  -1    3.42    0.32 
  -6  -7  -1   -0.01    0.15 
  -6  -7  -1    0.06    0.13 
  -7  -7  -1    0.68    0.21 
  -7  -7  -1    0.78    0.21 
  -8  -7  -1   -0.09    0.18 
  -8  -7  -1    0.02    0.16 
  -9  -7  -1    0.07    0.19 
  -9  -7  -1    0.27    0.22 
 -10  -7  -1    0.00    0.22 
 -10  -7  -1    0.13    0.29 
 -14   8   1    0.40    0.24 
 -13   8   1    0.20    0.19 
 -12   8   1    0.23    0.16 
 -11   8   1   -0.13    0.12 
 -10   8   1    5.71    0.37 
   9  -8  -1    5.36    0.34 
  -9   8   1    5.15    0.34 
   8  -8  -1    4.95    0.34 
  -8   8   1    5.46    0.33 
   7  -8  -1    0.15    0.10 
  -7   8   1    0.22    0.11 
   6  -8  -1    4.22    0.31 
  -6   8   1    4.07    0.26 
   5  -8  -1    1.75    0.23 
  -5   8   1    1.64    0.19 
   4  -8  -1    4.47    0.32 
  -4   8   1    4.77    0.27 
   3  -8  -1    1.87    0.24 
  -3   8   1    1.46    0.18 
   2  -8  -1    0.79    0.17 
  -2   8   1    1.12    0.17 
   1  -8  -1   -0.05    0.11 
  -1   8   1    0.21    0.11 
   0  -8  -1    0.01    0.12 
  -1  -8  -1    0.17    0.12 
  -2  -8  -1    1.69    0.25 
  -2  -8  -1    2.57    0.22 
  -3  -8  -1    0.07    0.08 
  -3  -8  -1    0.00    0.12 
  -4  -8  -1   18.55    0.81 
  -4  -8  -1   21.20    0.91 
  -5  -8  -1    0.64    0.20 
  -5  -8  -1    0.91    0.20 
  -6  -8  -1   -0.15    0.13 
  -6  -8  -1    0.06    0.15 
  -7  -8  -1    0.33    0.19 
  -7  -8  -1    0.13    0.18 
  -8  -8  -1    0.46    0.23 
  -8  -8  -1    0.22    0.20 
  -9  -8  -1    0.18    0.24 
  -9  -8  -1    0.02    0.26 
 -14   9   1    0.47    0.26 
 -13   9   1   -0.01    0.17 
 -12   9   1    0.04    0.14 
 -11   9   1    0.33    0.16 
 -10   9   1    0.63    0.17 
  -9   9   1    0.09    0.12 
  -8   9   1    1.37    0.21 
   7  -9  -1   -0.02    0.09 
  -7   9   1    0.08    0.11 
   6  -9  -1    0.08    0.09 
  -6   9   1    0.01    0.10 
   5  -9  -1    9.45    0.53 
  -5   9   1    9.90    0.45 
   4  -9  -1    2.29    0.28 
  -4   9   1    2.02    0.21 
   3  -9  -1    6.31    0.42 
  -3   9   1    5.76    0.33 
   2  -9  -1    1.42    0.24 
  -2   9   1    1.68    0.22 
   1  -9  -1    1.39    0.23 
  -1   9   1    1.65    0.22 
   0  -9  -1    0.28    0.15 
  -1  -9  -1    7.00    0.47 
  -2  -9  -1    7.69    0.38 
  -2  -9  -1    8.30    0.51 
  -3  -9  -1   -0.15    0.11 
  -3  -9  -1    0.03    0.10 
  -4  -9  -1    6.71    0.42 
  -4  -9  -1    6.74    0.48 
  -5  -9  -1    0.12    0.15 
  -5  -9  -1    0.03    0.14 
  -6  -9  -1   -0.18    0.14 
  -6  -9  -1    0.24    0.19 
  -7  -9  -1    0.00    0.20 
  -7  -9  -1   -0.02    0.19 
  -8  -9  -1    0.24    0.27 
  -8  -9  -1    0.04    0.22 
 -14  10   1    0.69    0.29 
 -13  10   1    0.29    0.21 
 -12  10   1    2.10    0.32 
 -11  10   1    4.70    0.41 
 -10  10   1    1.26    0.23 
  -9  10   1    6.16    0.40 
   8 -10  -1    4.60    0.40 
  -8  10   1    4.16    0.34 
   7 -10  -1    0.15    0.14 
  -7  10   1    0.38    0.14 
   6 -10  -1    3.91    0.37 
  -6  10   1    3.85    0.31 
   5 -10  -1    1.93    0.28 
  -5  10   1    1.47    0.21 
   4 -10  -1   -0.11    0.10 
  -4  10   1   -0.02    0.08 
   3 -10  -1    0.21    0.14 
  -3  10   1   -0.05    0.09 
   2 -10  -1    0.13    0.14 
  -2  10   1   -0.07    0.08 
   1 -10  -1   -0.02    0.13 
   0 -10  -1    0.22    0.18 
  -1 -10  -1    0.68    0.24 
  -2 -10  -1    0.13    0.16 
  -3 -10  -1    0.71    0.21 
  -4 -10  -1    0.17    0.16 
  -5 -10  -1    0.07    0.18 
  -6 -10  -1    0.11    0.21 
  -7 -10  -1    0.21    0.28 
 -13  11   1   -0.09    0.22 
 -12  11   1    0.48    0.21 
 -11  11   1    0.00    0.16 
 -10  11   1    0.19    0.16 
  -9  11   1    0.29    0.16 
   8 -11  -1    0.24    0.16 
  -8  11   1    0.25    0.15 
   7 -11  -1    2.41    0.33 
  -7  11   1    2.39    0.27 
   6 -11  -1    0.10    0.15 
  -6  11   1   -0.03    0.11 
   5 -11  -1    2.42    0.33 
  -5  11   1    2.41    0.27 
   4 -11  -1    1.66    0.29 
  -4  11   1    1.44    0.22 
   3 -11  -1    2.81    0.37 
  -3  11   1    2.11    0.27 
   2 -11  -1   -0.10    0.16 
  -2  11   1   -0.01    0.11 
   1 -11  -1    4.26    0.46 
   0 -11  -1   16.11    0.86 
  -1 -11  -1    0.81    0.25 
  -2 -11  -1    0.09    0.18 
  -3 -11  -1    0.30    0.21 
  -4 -11  -1    0.49    0.26 
  -5 -11  -1    0.56    0.30 
  -6 -11  -1    0.33    0.31 
 -13  12   1    0.23    0.28 
 -12  12   1    0.06    0.22 
 -11  12   1    0.61    0.24 
 -10  12   1    0.06    0.15 
  -9  12   1    0.15    0.15 
   8 -12  -1    1.21    0.27 
  -8  12   1    1.11    0.22 
   7 -12  -1    1.47    0.29 
  -7  12   1    1.65    0.24 
   6 -12  -1    0.40    0.22 
  -6  12   1    0.52    0.15 
   5 -12  -1    0.17    0.18 
  -5  12   1   -0.11    0.12 
   4 -12  -1    0.06    0.17 
  -4  12   1    0.10    0.13 
   3 -12  -1   -0.07    0.16 
  -3  12   1    0.12    0.13 
   2 -12  -1    0.03    0.18 
  -2  12   1    0.12    0.14 
   1 -12  -1   -0.27    0.17 
   0 -12  -1    0.00    0.19 
  -1 -12  -1    0.14    0.21 
  -2 -12  -1    0.12    0.22 
  -3 -12  -1    0.10    0.27 
  -4 -12  -1    0.44    0.33 
  -5 -12  -1    0.53    0.38 
 -12  13   1    0.18    0.28 
 -11  13   1    0.06    0.22 
 -10  13   1    0.24    0.21 
  -9  13   1   -0.04    0.17 
   8 -13  -1    0.16    0.22 
  -8  13   1    0.11    0.18 
   7 -13  -1    0.05    0.20 
  -7  13   1    0.02    0.15 
   6 -13  -1    0.26    0.23 
  -6  13   1    0.51    0.19 
   5 -13  -1    0.52    0.24 
  -5  13   1    0.39    0.16 
   4 -13  -1    0.36    0.21 
  -4  13   1    0.02    0.14 
   3 -13  -1    0.62    0.26 
  -3  13   1    0.67    0.21 
   2 -13  -1    0.30    0.24 
   1 -13  -1    0.14    0.23 
   0 -13  -1    0.19    0.23 
  -1 -13  -1    1.26    0.35 
  -2 -13  -1   -0.11    0.24 
  -3 -13  -1    0.09    0.31 
 -10  14   1    2.97    0.42 
  -9  14   1   -0.05    0.20 
  -8  14   1    0.15    0.21 
   7 -14  -1    0.17    0.25 
  -7  14   1   -0.17    0.15 
   6 -14  -1    0.25    0.26 
  -6  14   1    0.23    0.18 
   5 -14  -1    0.07    0.23 
  -5  14   1    0.00    0.17 
   4 -14  -1   -0.17    0.21 
  -4  14   1    0.05    0.18 
   3 -14  -1    0.08    0.23 
  -3  14   1    0.10    0.19 
   2 -14  -1    0.12    0.24 
   1 -14  -1    0.23    0.30 
   0 -14  -1    0.11    0.25 
  -1 -14  -1    0.11    0.27 
  -9  15   1    0.19    0.29 
  -8  15   1   -0.01    0.26 
   7 -15  -1   -0.05    0.25 
  -7  15   1   -0.10    0.24 
   6 -15  -1    0.29    0.30 
  -6  15   1    0.21    0.27 
   5 -15  -1    0.19    0.25 
  -5  15   1    0.05    0.24 
   4 -15  -1    0.66    0.31 
  -4  15   1    0.48    0.29 
   3 -15  -1    0.47    0.31 
   2 -15  -1   -0.02    0.24 
   1 -15  -1    1.09    0.37 
   1 -15   2   -0.06    0.25 
   2 -15   2    0.08    0.26 
  -3  15  -2    0.05    0.20 
   3 -15   2    0.17    0.28 
  -4  15  -2   -0.03    0.18 
   4 -15   2    0.10    0.25 
  -5  15  -2   -0.21    0.17 
   5 -15   2   -0.20    0.23 
  -6  15  -2    0.09    0.19 
  -7  15  -2    0.36    0.22 
  -8  15  -2    0.10    0.24 
  -2 -14   2    0.24    0.26 
  -1 -14   2   -0.08    0.22 
   0 -14   2    0.89    0.33 
   1 -14   2   -0.17    0.21 
   2 -14   2    0.37    0.27 
  -3  14  -2   -0.31    0.16 
   3 -14   2    0.04    0.23 
  -4  14  -2    0.47    0.22 
   4 -14   2    0.01    0.22 
  -5  14  -2    0.43    0.21 
   5 -14   2    0.21    0.23 
  -6  14  -2    1.21    0.26 
   6 -14   2    1.20    0.31 
  -7  14  -2   -0.04    0.17 
  -8  14  -2    0.06    0.20 
  -9  14  -2   -0.15    0.23 
 -10  14  -2    0.69    0.31 
  -4 -13   2    0.62    0.35 
  -3 -13   2    0.20    0.25 
  -2 -13   2   -0.07    0.24 
  -1 -13   2   -0.12    0.23 
   0 -13   2    0.25    0.22 
   1 -13   2   -0.07    0.20 
  -2  13  -2   -0.07    0.15 
   2 -13   2   -0.05    0.19 
  -3  13  -2   -0.15    0.14 
   3 -13   2    0.04    0.20 
  -4  13  -2   -0.08    0.13 
   4 -13   2    0.26    0.20 
  -5  13  -2    0.17    0.16 
   5 -13   2    0.10    0.18 
  -6  13  -2    0.15    0.16 
   6 -13   2    0.35    0.21 
  -7  13  -2   -0.05    0.15 
  -8  13  -2    0.30    0.19 
  -9  13  -2   -0.14    0.17 
 -10  13  -2    0.64    0.26 
 -11  13  -2    2.06    0.38 
  -5 -12   2    0.07    0.29 
  -4 -12   2    3.26    0.47 
  -3 -12   2    1.68    0.34 
  -2 -12   2    0.45    0.21 
  -1 -12   2    1.47    0.31 
   0 -12   2    0.08    0.19 
   1 -12   2    1.41    0.31 
  -2  12  -2    0.30    0.16 
   2 -12   2   -0.12    0.16 
  -3  12  -2    0.14    0.14 
   3 -12   2   -0.17    0.14 
  -4  12  -2    4.00    0.36 
   4 -12   2    3.35    0.40 
  -5  12  -2    0.21    0.15 
   5 -12   2    0.26    0.17 
  -6  12  -2    2.43    0.29 
   6 -12   2    2.24    0.33 
  -7  12  -2   -0.26    0.13 
  -8  12  -2    0.01    0.14 
  -9  12  -2    0.24    0.18 
 -10  12  -2    0.17    0.20 
 -11  12  -2   -0.06    0.22 
 -12  12  -2    0.18    0.27 
  -6 -11   2    0.44    0.27 
  -5 -11   2    0.16    0.21 
  -4 -11   2    0.16    0.21 
  -3 -11   2   -0.04    0.16 
  -2 -11   2   -0.06    0.14 
  -1 -11   2    0.12    0.15 
   0 -11   2    0.01    0.15 
  -1  11  -2   -0.01    0.14 
   1 -11   2   -0.19    0.13 
  -2  11  -2    0.38    0.17 
   2 -11   2    0.19    0.19 
  -3  11  -2    0.08    0.12 
   3 -11   2    0.11    0.16 
  -4  11  -2   -0.01    0.12 
   4 -11   2   -0.01    0.16 
  -5  11  -2    0.26    0.14 
   5 -11   2    0.12    0.15 
  -6  11  -2    6.73    0.41 
   6 -11   2    7.83    0.49 
  -7  11  -2   -0.03    0.12 
  -8  11  -2    0.03    0.12 
  -9  11  -2    0.30    0.17 
 -10  11  -2    0.75    0.22 
 -11  11  -2    2.62    0.35 
 -12  11  -2    0.61    0.25 
 -13  11  -2    0.11    0.26 
  -8 -10   2    0.31    0.25 
  -8 -10   2    0.33    0.32 
  -7 -10   2   -0.11    0.21 
  -7 -10   2    0.04    0.24 
  -6 -10   2    0.71    0.26 
  -5 -10   2    1.95    0.33 
  -4 -10   2    2.60    0.35 
  -3 -10   2    0.57    0.19 
  -2 -10   2    0.12    0.16 
  -1 -10   2    0.51    0.19 
   0 -10   2    8.92    0.53 
  -1  10  -2   -0.06    0.10 
   1 -10   2   -0.10    0.13 
  -2  10  -2    4.94    0.36 
   2 -10   2    5.54    0.43 
  -3  10  -2    0.53    0.15 
   3 -10   2    0.54    0.18 
  -4  10  -2    4.80    0.31 
   4 -10   2    4.63    0.39 
  -5  10  -2    4.74    0.32 
   5 -10   2    4.03    0.35 
  -6  10  -2   24.78    0.93 
   6 -10   2   23.69    0.99 
  -7  10  -2    0.05    0.13 
   7 -10   2    0.18    0.07 
  -8  10  -2    0.10    0.13 
  -9  10  -2    1.50    0.24 
 -10  10  -2   -0.08    0.13 
 -11  10  -2    0.17    0.17 
 -12  10  -2    0.76    0.25 
 -13  10  -2   -0.32    0.20 
  -9  -9   2    0.54    0.28 
  -9  -9   2    0.94    0.34 
  -8  -9   2   -0.17    0.20 
  -8  -9   2   -0.02    0.23 
  -7  -9   2    0.26    0.21 
  -7  -9   2    0.02    0.19 
  -6  -9   2    0.55    0.22 
  -5  -9   2    0.01    0.15 
  -4  -9   2    1.96    0.29 
  -3  -9   2    0.49    0.18 
  -2  -9   2    0.39    0.16 
  -1  -9   2    0.62    0.18 
   0   9  -2    0.15    0.11 
   0  -9   2    0.28    0.13 
  -1   9  -2    0.07    0.11 
   1  -9   2    0.41    0.15 
  -2   9  -2    0.69    0.15 
   2  -9   2    1.05    0.21 
  -3   9  -2   -0.06    0.08 
   3  -9   2    0.01    0.10 
  -4   9  -2   11.31    0.50 
   4  -9   2   11.04    0.56 
  -5   9  -2    9.42    0.46 
   5  -9   2    9.78    0.50 
  -6   9  -2    4.88    0.32 
   6  -9   2    4.75    0.32 
  -7   9  -2    4.01    0.33 
   7  -9   2    4.71    0.30 
  -8   9  -2    0.85    0.18 
  -9   9  -2    6.00    0.40 
 -10   9  -2    0.92    0.20 
 -11   9  -2   -0.01    0.15 
 -12   9  -2    0.61    0.22 
 -13   9  -2    0.01    0.21 
 -14   9  -2    0.18    0.27 
  -9  -8   2   -0.14    0.22 
  -9  -8   2    0.16    0.23 
  -8  -8   2    0.09    0.20 
  -8  -8   2    0.09    0.20 
  -7  -8   2    0.06    0.16 
  -6  -8   2    4.24    0.42 
  -5  -8   2    0.06    0.13 
  -4  -8   2    2.33    0.30 
  -3  -8   2   12.09    0.62 
  -2  -8   2    1.40    0.23 
  -1  -8   2   -0.09    0.08 
   0   8  -2   10.19    0.48 
   0  -8   2    9.51    0.50 
  -1   8  -2    4.16    0.28 
   1  -8   2    4.65    0.31 
  -2   8  -2    4.12    0.27 
  -2   8  -2    4.72    0.24 
   2  -8   2    4.47    0.31 
  -3   8  -2    1.08    0.11 
  -3   8  -2    0.88    0.14 
   3  -8   2    1.12    0.18 
  -4   8  -2    2.92    0.17 
  -4   8  -2    2.16    0.21 
   4  -8   2    2.71    0.25 
  -5   8  -2    0.62    0.09 
  -5   8  -2    0.31    0.11 
  -6   8  -2    3.11    0.19 
  -6   8  -2    2.98    0.27 
   6  -8   2    3.53    0.25 
  -7   8  -2    1.51    0.15 
  -7   8  -2    1.03    0.18 
   7  -8   2    1.39    0.17 
  -8   8  -2    0.04    0.11 
  -8   8  -2   -0.02    0.09 
  -9   8  -2    1.91    0.26 
  -9   8  -2    1.73    0.19 
 -10   8  -2    0.07    0.14 
 -10   8  -2    0.11    0.12 
 -11   8  -2    0.34    0.18 
 -11   8  -2    0.09    0.14 
 -12   8  -2    0.03    0.15 
 -13   8  -2   -0.16    0.18 
 -14   8  -2    0.07    0.27 
 -10  -7   2   -0.03    0.22 
 -10  -7   2   -0.14    0.23 
  -9  -7   2    1.54    0.32 
  -9  -7   2    2.73    0.37 
  -8  -7   2    0.88    0.25 
  -7  -7   2    4.67    0.43 
  -6  -7   2    4.80    0.41 
  -5  -7   2    0.18    0.12 
  -4  -7   2    8.72    0.49 
  -3  -7   2    1.05    0.19 
  -2  -7   2    0.93    0.17 
  -1  -7   2    0.22    0.09 
   0   7  -2    0.79    0.13 
   0  -7   2    0.61    0.13 
  -1   7  -2    1.04    0.15 
   1  -7   2    0.80    0.14 
  -2   7  -2   -0.03    0.06 
  -2   7  -2    0.05    0.05 
   2  -7   2   -0.01    0.07 
  -3   7  -2    0.33    0.09 
  -3   7  -2    0.21    0.06 
   3  -7   2    0.21    0.10 
  -4   7  -2    2.86    0.16 
  -4   7  -2    3.01    0.20 
   4  -7   2    2.79    0.23 
  -5   7  -2    0.26    0.07 
  -5   7  -2    0.09    0.07 
   5  -7   2    0.31    0.10 
  -6   7  -2    4.21    0.27 
  -6   7  -2    3.97    0.23 
   6  -7   2    4.34    0.26 
  -7   7  -2    5.79    0.29 
  -7   7  -2    5.23    0.33 
   7  -7   2    5.53    0.30 
  -8   7  -2    4.10    0.33 
  -8   7  -2    4.23    0.27 
  -9   7  -2    3.64    0.33 
  -9   7  -2    3.24    0.27 
 -10   7  -2    3.48    0.35 
 -10   7  -2    4.37    0.32 
 -11   7  -2   -0.01    0.14 
 -11   7  -2   -0.04    0.13 
 -12   7  -2    4.01    0.36 
 -13   7  -2    0.11    0.19 
 -14   7  -2    0.70    0.31 
 -11  -6   2    0.35    0.24 
 -11  -6   2    0.73    0.31 
 -10  -6   2   -0.29    0.16 
 -10  -6   2   -0.01    0.18 
  -9  -6   2    0.15    0.18 
  -9  -6   2    0.13    0.19 
  -8  -6   2    1.55    0.26 
  -7  -6   2    0.11    0.13 
  -6  -6   2   10.02    0.55 
  -5  -6   2    7.03    0.43 
  -4  -6   2   38.46    1.41 
  -3  -6   2    1.61    0.21 
  -2  -6   2   18.86    0.76 
  -1  -6   2  127.33    4.06 
   0   6  -2   45.42    1.42 
   0  -6   2   45.05    1.54 
  -1   6  -2   42.16    1.35 
  -1   6  -2   42.75    1.32 
   1  -6   2   42.04    1.44 
  -2   6  -2   14.39    0.50 
  -2   6  -2   14.04    0.52 
   2  -6   2   13.92    0.56 
  -3   6  -2    0.86    0.09 
  -3   6  -2    1.03    0.12 
   3  -6   2    0.83    0.13 
  -4   6  -2    6.49    0.27 
  -4   6  -2    6.29    0.31 
   4  -6   2    6.58    0.32 
  -5   6  -2    0.32    0.10 
  -5   6  -2    0.30    0.08 
   5  -6   2    0.22    0.08 
  -6   6  -2    0.34    0.10 
  -6   6  -2    0.30    0.09 
   6  -6   2    0.39    0.08 
  -7   6  -2    0.40    0.11 
  -7   6  -2    0.29    0.12 
   7  -6   2    0.49    0.08 
  -8   6  -2    2.07    0.21 
  -8   6  -2    1.83    0.23 
  -9   6  -2    0.06    0.12 
 -10   6  -2    4.65    0.35 
 -11   6  -2    0.36    0.17 
 -12   6  -2    0.61    0.20 
 -13   6  -2    1.73    0.30 
 -14   6  -2    0.09    0.25 
 -12  -5   2    0.07    0.24 
 -11  -5   2    0.84    0.27 
 -11  -5   2    0.66    0.28 
 -10  -5   2    2.04    0.31 
 -10  -5   2    2.08    0.37 
  -9  -5   2    0.29    0.17 
  -8  -5   2    0.09    0.14 
  -7  -5   2    4.36    0.37 
  -6  -5   2   13.74    0.65 
  -5  -5   2    9.83    0.51 
  -4  -5   2    1.25    0.18 
  -3  -5   2    6.16    0.35 
  -2  -5   2    1.37    0.17 
  -1  -5   2    0.04    0.06 
   0   5  -2   -0.09    0.05 
   0  -5   2    0.04    0.06 
  -1   5  -2    0.67    0.09 
  -1   5  -2    0.54    0.08 
   1  -5   2    0.65    0.10 
  -2   5  -2    1.12    0.09 
  -2   5  -2    1.11    0.12 
   2  -5   2    1.00    0.11 
  -3   5  -2    3.87    0.21 
  -3   5  -2    4.29    0.19 
  -4   5  -2    7.46    0.30 
  -4   5  -2    7.44    0.33 
   4  -5   2    7.22    0.32 
  -5   5  -2    0.20    0.08 
  -5   5  -2    0.06    0.09 
   5  -5   2    0.27    0.06 
  -6   5  -2   -0.07    0.07 
   6  -5   2    0.01    0.03 
  -7   5  -2    4.00    0.25 
   7  -5   2    3.83    0.20 
  -8   5  -2   11.90    0.53 
  -9   5  -2    0.23    0.13 
 -10   5  -2    0.41    0.14 
 -11   5  -2    3.02    0.32 
 -12   5  -2    0.09    0.15 
 -13   5  -2   -0.13    0.18 
 -14   5  -2   -0.05    0.25 
 -12  -4   2    0.17    0.24 
 -11  -4   2    0.71    0.25 
 -11  -4   2    0.77    0.24 
 -10  -4   2    0.60    0.19 
 -10  -4   2    0.55    0.22 
  -9  -4   2   -0.07    0.13 
  -8  -4   2    0.92    0.19 
  -7  -4   2    0.70    0.17 
  -6  -4   2    5.02    0.34 
  -5  -4   2    4.24    0.28 
  -4  -4   2   59.09    1.98 
  -3  -4   2   12.87    0.54 
  -2  -4   2    0.15    0.08 
  -1  -4   2  400.39   12.31 
   0   4  -2  182.41    5.13 
   0   4  -2  175.66    5.35 
   0  -4   2  180.13    5.57 
  -1   4  -2    3.75    0.18 
  -1   4  -2    3.87    0.18 
   1  -4   2    3.86    0.20 
  -2   4  -2   90.45    2.71 
  -3   4  -2    3.69    0.19 
  -3   4  -2    3.65    0.18 
   3  -4   2    3.89    0.19 
  -4   4  -2   79.01    2.38 
  -4   4  -2   78.14    2.33 
   4  -4   2   76.37    2.45 
  -5   4  -2   49.03    1.56 
   5  -4   2   49.06    1.58 
  -6   4  -2    5.19    0.28 
   6  -4   2    5.65    0.24 
  -7   4  -2    0.08    0.05 
  -7   4  -2    0.09    0.09 
  -8   4  -2    3.36    0.27 
  -9   4  -2    3.62    0.30 
 -10   4  -2    0.25    0.15 
 -11   4  -2   -0.03    0.14 
 -12   4  -2    2.54    0.32 
 -13   4  -2    0.52    0.24 
 -14   4  -2    0.64    0.31 
 -13  -3   2    0.10    0.24 
 -12  -3   2    0.39    0.24 
 -11  -3   2    0.00    0.18 
 -11  -3   2    0.05    0.16 
 -10  -3   2    7.61    0.48 
 -10  -3   2    7.83    0.53 
  -9  -3   2    2.35    0.28 
  -8  -3   2    3.20    0.31 
  -7  -3   2    5.93    0.37 
  -6  -3   2    0.50    0.13 
  -5  -3   2    4.32    0.28 
  -4  -3   2    3.36    0.23 
  -3  -3   2    2.80    0.20 
  -2  -3   2   12.71    0.50 
  -1  -3   2    0.95    0.10 
   0   3  -2    0.20    0.05 
   0   3  -2    0.19    0.06 
   0  -3   2    0.11    0.06 
  -1   3  -2    1.57    0.10 
  -1   3  -2    1.53    0.10 
   1  -3   2    1.47    0.10 
  -2   3  -2    0.23    0.05 
  -2   3  -2    0.27    0.05 
   2  -3   2    0.34    0.05 
  -3   3  -2    0.07    0.05 
   3  -3   2    0.15    0.03 
  -4   3  -2   75.09    2.35 
   4  -3   2   78.43    2.40 
  -5   3  -2    3.56    0.22 
   5  -3   2    3.83    0.17 
  -6   3  -2    0.56    0.11 
  -6   3  -2    0.83    0.08 
  -7   3  -2    1.76    0.12 
  -7   3  -2    1.90    0.20 
  -8   3  -2    2.10    0.13 
  -8   3  -2    1.81    0.22 
  -9   3  -2    0.44    0.15 
 -10   3  -2   22.35    0.93 
 -11   3  -2    1.73    0.28 
 -12   3  -2    2.53    0.34 
 -13   3  -2    0.05    0.21 
 -14   3  -2    0.58    0.31 
 -13  -2   2    0.13    0.25 
 -12  -2   2    0.11    0.20 
 -11  -2   2   -0.09    0.15 
 -11  -2   2    0.08    0.14 
 -10  -2   2    0.37    0.15 
 -10  -2   2    0.40    0.21 
  -9  -2   2    1.73    0.24 
  -8  -2   2    1.51    0.21 
  -7  -2   2   -0.02    0.09 
  -6  -2   2    3.99    0.26 
  -5  -2   2  235.43    7.33 
  -4  -2   2   40.82    1.38 
  -3  -2   2    0.19    0.07 
  -2  -2   2  592.35   18.12 
   1   2  -2  704.24   20.64 
  -1  -2   2  698.19   21.42 
   0   2  -2  378.14   11.25 
   0   2  -2  381.48   10.78 
   0  -2   2  385.36   11.69 
  -1   2  -2  171.12    5.00 
  -1   2  -2  178.34    5.22 
   1  -2   2  179.13    5.42 
  -2   2  -2    0.85    0.08 
   2  -2   2    0.85    0.05 
  -3   2  -2    0.04    0.05 
  -3   2  -2    0.07    0.02 
  -4   2  -2    6.48    0.29 
  -4   2  -2    6.51    0.23 
  -5   2  -2   15.30    0.58 
  -5   2  -2   15.56    0.52 
  -6   2  -2   13.76    0.48 
  -6   2  -2   13.57    0.56 
  -7   2  -2    0.59    0.14 
  -7   2  -2    0.61    0.09 
  -8   2  -2    0.06    0.06 
  -8   2  -2    0.01    0.11 
  -9   2  -2    1.55    0.23 
 -10   2  -2    5.43    0.43 
 -11   2  -2    1.97    0.30 
 -12   2  -2    0.48    0.23 
 -13   2  -2    0.49    0.25 
 -14   2  -2    0.01    0.27 
 -14  -1   2    0.02    0.31 
 -13  -1   2    0.34    0.27 
 -12  -1   2    0.14    0.17 
 -11  -1   2    0.92    0.20 
 -11  -1   2    0.38    0.18 
 -10  -1   2    6.67    0.47 
 -10  -1   2    6.86    0.42 
  -9  -1   2    0.83    0.17 
  -8  -1   2    0.21    0.11 
  -7  -1   2    0.32    0.11 
  -6  -1   2    2.65    0.22 
  -5  -1   2    2.38    0.19 
  -4  -1   2    3.87    0.22 
  -3  -1   2   53.38    1.72 
  -2  -1   2    1.57    0.11 
   1   1  -2    0.07    0.04 
  -1  -1   2   -0.01    0.02 
   0   1  -2    0.09    0.02 
   0  -1   2    0.07    0.02 
  -1   1  -2    4.69    0.18 
   1  -1   2    4.45    0.15 
   1  -1   2    4.46    0.16 
  -2   1  -2   35.84    1.12 
  -3   1  -2   38.12    1.21 
  -3   1  -2   39.18    1.23 
  -4   1  -2   18.66    0.66 
  -4   1  -2   18.12    0.60 
  -5   1  -2    2.44    0.13 
  -5   1  -2    2.39    0.20 
  -6   1  -2   19.12    0.68 
  -6   1  -2   20.29    0.76 
  -7   1  -2   24.95    0.86 
  -7   1  -2   24.23    0.93 
  -8   1  -2    2.03    0.24 
  -8   1  -2    2.09    0.17 
  -9   1  -2    3.65    0.34 
 -10   1  -2   25.36    1.05 
 -11   1  -2    1.88    0.30 
 -12   1  -2    0.50    0.22 
 -13   1  -2   -0.22    0.20 
 -14   1  -2   -0.05    0.31 
 -14   0   2   -0.02    0.28 
 -13   0   2    0.23    0.24 
 -12   0   2    0.42    0.19 
 -11   0   2    1.02    0.24 
 -11   0   2    1.10    0.21 
 -10   0   2    0.00    0.12 
 -10   0   2   -0.10    0.13 
  -9   0   2    0.06    0.10 
  -8   0   2    0.01    0.09 
  -7   0   2    6.41    0.34 
  -6   0   2    0.56    0.11 
  -5   0   2   40.93    1.37 
  -4   0   2   16.15    0.60 
  -3   0   2  966.39   29.49 
   2   0  -2    8.18    0.33 
   1   0  -2  178.06    5.52 
   1   0  -2  179.64    5.30 
   0   0  -2   -1.15    0.03 
   0   0  -2   -1.09    0.04 
  -1   0  -2    5.56    0.22 
  -1   0  -2    5.53    0.21 
  -2   0  -2  503.77   15.37 
  -2   0  -2  500.72   14.79 
  -3   0  -2    0.88    0.11 
  -3   0  -2    1.03    0.08 
  -4   0  -2   14.04    0.54 
  -4   0  -2   13.66    0.49 
  -5   0  -2    0.08    0.08 
  -5   0  -2   -0.04    0.05 
  -6   0  -2    1.30    0.18 
  -6   0  -2    1.27    0.13 
  -7   0  -2   11.13    0.55 
  -7   0  -2   12.62    0.49 
  -8   0  -2    0.40    0.15 
  -8   0  -2    0.32    0.10 
  -9   0  -2    1.17    0.22 
 -10   0  -2    0.71    0.22 
 -11   0  -2    0.26    0.18 
 -12   0  -2   -0.09    0.19 
 -13   0  -2    0.70    0.30 
 -14   1   2   -0.20    0.22 
 -13   1   2    0.07    0.20 
 -12   1   2    4.17    0.44 
 -11   1   2    2.73    0.29 
 -11   1   2    2.65    0.33 
 -10   1   2    8.85    0.46 
 -10   1   2    9.32    0.53 
  -9   1   2    0.14    0.12 
  -9   1   2    0.09    0.10 
  -8   1   2    1.30    0.17 
  -7   1   2    0.05    0.08 
  -6   1   2   23.27    0.85 
   5  -1  -2   16.88    0.66 
   4  -1  -2   30.96    1.07 
   3  -1  -2   27.79    0.95 
   2  -1  -2   24.81    0.85 
   1  -1  -2    9.40    0.34 
  -1   1   2    8.97    0.28 
   0  -1  -2    0.08    0.02 
   0  -1  -2    0.31    0.05 
  -1  -1  -2    1.23    0.09 
  -1  -1  -2    1.21    0.10 
  -2  -1  -2    4.61    0.21 
  -2  -1  -2    4.48    0.20 
  -3  -1  -2    7.92    0.32 
  -3  -1  -2    8.29    0.35 
  -4  -1  -2    2.60    0.16 
  -4  -1  -2    2.52    0.20 
  -5  -1  -2   25.92    0.94 
  -5  -1  -2   25.94    0.90 
  -6  -1  -2    0.78    0.13 
  -6  -1  -2    0.83    0.16 
  -7  -1  -2    3.72    0.32 
  -7  -1  -2    3.70    0.24 
  -8  -1  -2    0.07    0.09 
  -8  -1  -2    0.11    0.12 
  -9  -1  -2    2.38    0.23 
  -9  -1  -2    2.49    0.32 
 -10  -1  -2    6.17    0.49 
 -11  -1  -2    0.44    0.21 
 -12  -1  -2    0.09    0.21 
 -13  -1  -2    0.14    0.30 
 -14   2   2    0.85    0.30 
 -13   2   2    0.37    0.22 
 -12   2   2    0.69    0.22 
 -11   2   2    0.74    0.19 
 -10   2   2    0.56    0.16 
 -10   2   2    0.92    0.19 
  -9   2   2    0.10    0.09 
  -9   2   2    0.01    0.10 
  -8   2   2    5.77    0.36 
  -8   2   2    6.49    0.34 
  -7   2   2    0.69    0.12 
   6  -2  -2    1.51    0.18 
   5  -2  -2   43.24    1.47 
   4  -2  -2   79.60    2.55 
   3  -2  -2   25.37    0.88 
   2  -2  -2    2.80    0.17 
  -2   2   2    2.90    0.14 
   1  -2  -2    5.23    0.17 
   1  -2  -2    4.91    0.23 
  -1   2   2    4.87    0.18 
   0  -2  -2  148.49    4.44 
   0  -2  -2  151.74    4.66 
  -1  -2  -2    3.92    0.18 
  -1  -2  -2    4.39    0.21 
  -2  -2  -2   93.77    2.83 
  -2  -2  -2   91.85    2.92 
  -3  -2  -2    5.97    0.29 
  -3  -2  -2    6.14    0.28 
  -4  -2  -2   24.58    0.88 
  -4  -2  -2   25.16    0.89 
  -5  -2  -2    1.21    0.15 
  -5  -2  -2    1.27    0.18 
  -6  -2  -2    4.35    0.26 
  -6  -2  -2    3.87    0.31 
  -7  -2  -2    3.23    0.25 
  -7  -2  -2    2.82    0.29 
  -8  -2  -2    3.46    0.35 
  -8  -2  -2    3.62    0.28 
  -9  -2  -2    0.13    0.17 
  -9  -2  -2    0.48    0.16 
 -10  -2  -2    0.82    0.23 
 -11  -2  -2    0.03    0.18 
 -12  -2  -2    0.08    0.24 
 -13  -2  -2    0.13    0.25 
 -15   3   2    0.16    0.31 
 -14   3   2    1.23    0.31 
 -13   3   2    1.08    0.25 
 -12   3   2    4.08    0.40 
 -11   3   2    0.10    0.13 
 -10   3   2   44.03    1.58 
 -10   3   2   46.51    1.61 
  -9   3   2    2.66    0.24 
  -9   3   2    2.28    0.25 
   8  -3  -2    1.56    0.20 
  -8   3   2    2.07    0.22 
  -7   3   2    0.97    0.15 
   6  -3  -2    2.95    0.23 
   5  -3  -2    0.52    0.10 
   4  -3  -2    0.14    0.05 
  -4   3   2    0.00    0.04 
   3  -3  -2    0.64    0.10 
  -3   3   2    0.66    0.08 
   2  -3  -2    7.72    0.34 
  -2   3   2    7.40    0.27 
   1  -3  -2    0.46    0.09 
   1  -3  -2    0.67    0.03 
  -1   3   2    0.46    0.07 
   0  -3  -2    0.08    0.07 
   0  -3  -2    0.13    0.03 
  -1  -3  -2    4.02    0.19 
  -2  -3  -2    6.78    0.30 
  -2  -3  -2    6.94    0.32 
  -3  -3  -2    1.42    0.15 
  -3  -3  -2    1.21    0.14 
  -4  -3  -2    0.37    0.10 
  -4  -3  -2    0.23    0.09 
  -5  -3  -2    0.73    0.13 
  -5  -3  -2    0.78    0.14 
  -6  -3  -2    0.50    0.16 
  -6  -3  -2    0.56    0.13 
  -7  -3  -2    0.11    0.12 
  -7  -3  -2    0.15    0.10 
  -8  -3  -2   13.67    0.62 
  -8  -3  -2   12.67    0.67 
  -9  -3  -2    4.79    0.37 
  -9  -3  -2    4.27    0.42 
 -10  -3  -2    3.76    0.43 
 -11  -3  -2    0.64    0.25 
 -12  -3  -2    0.05    0.22 
 -15   4   2   -0.21    0.26 
 -14   4   2    0.94    0.28 
 -13   4   2    0.09    0.18 
 -12   4   2    0.06    0.13 
 -11   4   2    0.41    0.16 
 -10   4   2    1.62    0.21 
 -10   4   2    0.94    0.20 
   9  -4  -2    0.22    0.09 
  -9   4   2   -0.01    0.09 
   8  -4  -2   17.06    0.72 
  -8   4   2   17.44    0.69 
   6  -4  -2   19.87    0.77 
  -6   4   2   19.48    0.70 
   5  -4  -2    0.53    0.11 
  -5   4   2    0.45    0.10 
  -5   4   2    0.39    0.08 
   4  -4  -2   30.23    1.06 
  -4   4   2   29.27    0.93 
  -4   4   2   29.86    0.94 
   3  -4  -2   12.49    0.52 
  -3   4   2   13.02    0.40 
  -3   4   2   12.35    0.44 
   2  -4  -2    2.76    0.20 
  -2   4   2    3.00    0.15 
   1  -4  -2    1.33    0.15 
   1  -4  -2    1.41    0.06 
  -1   4   2    1.45    0.12 
   0  -4  -2   13.31    0.55 
   0  -4  -2   13.40    0.45 
  -1  -4  -2    0.94    0.13 
  -2  -4  -2   18.47    0.67 
  -2  -4  -2   18.89    0.72 
  -3  -4  -2    1.46    0.17 
  -3  -4  -2    1.57    0.17 
  -4  -4  -2   21.97    0.84 
  -4  -4  -2   21.63    0.82 
  -5  -4  -2    3.22    0.28 
  -5  -4  -2    2.63    0.25 
  -6  -4  -2    0.20    0.11 
  -6  -4  -2    0.23    0.14 
  -7  -4  -2    0.46    0.15 
  -7  -4  -2    0.17    0.15 
  -8  -4  -2    0.87    0.22 
  -8  -4  -2    0.51    0.17 
  -9  -4  -2    2.28    0.33 
  -9  -4  -2    3.81    0.35 
 -10  -4  -2    0.15    0.21 
 -11  -4  -2   -0.20    0.21 
 -12  -4  -2   -0.09    0.21 
 -15   5   2   -0.17    0.26 
 -14   5   2    1.17    0.27 
 -13   5   2   -0.01    0.14 
 -12   5   2    0.67    0.19 
 -11   5   2    0.68    0.16 
  10  -5  -2   18.70    0.80 
 -10   5   2   18.50    0.77 
   9  -5  -2    0.19    0.09 
  -9   5   2   -0.02    0.09 
   8  -5  -2   10.93    0.53 
  -8   5   2   11.46    0.49 
  -7   5   2    3.76    0.25 
  -7   5   2    3.55    0.22 
   6  -5  -2   18.09    0.76 
  -6   5   2   20.01    0.67 
  -6   5   2   19.14    0.69 
   5  -5  -2    9.14    0.43 
  -5   5   2    8.61    0.32 
  -5   5   2    8.58    0.37 
   4  -5  -2    0.15    0.08 
  -4   5   2    0.21    0.04 
  -4   5   2    0.08    0.07 
   3  -5  -2    0.49    0.11 
  -3   5   2    0.45    0.08 
   2  -5  -2    1.64    0.18 
  -2   5   2    1.64    0.14 
   1  -5  -2    0.05    0.08 
   1  -5  -2    0.11    0.02 
  -1   5   2    0.06    0.05 
   0  -5  -2   -0.07    0.07 
   0  -5  -2    0.07    0.03 
  -1  -5  -2    2.39    0.21 
  -1  -5  -2    2.54    0.16 
  -2  -5  -2    2.98    0.25 
  -2  -5  -2    3.28    0.20 
  -3  -5  -2    3.84    0.24 
  -3  -5  -2    3.62    0.26 
  -4  -5  -2    6.08    0.35 
  -4  -5  -2    6.00    0.36 
  -5  -5  -2   -0.14    0.09 
  -5  -5  -2   -0.02    0.11 
  -6  -5  -2    5.46    0.37 
  -6  -5  -2    4.57    0.34 
  -7  -5  -2    4.89    0.42 
  -7  -5  -2    5.50    0.38 
  -8  -5  -2   -0.07    0.12 
  -8  -5  -2    0.06    0.16 
  -9  -5  -2    0.06    0.17 
  -9  -5  -2    0.23    0.16 
 -10  -5  -2    0.28    0.23 
 -11  -5  -2   -0.12    0.22 
 -15   6   2    0.36    0.29 
 -14   6   2    0.08    0.21 
 -13   6   2    0.34    0.17 
 -12   6   2   -0.01    0.13 
 -11   6   2    0.91    0.19 
  10  -6  -2    0.34    0.11 
 -10   6   2    0.22    0.12 
 -10   6   2    0.17    0.12 
   9  -6  -2    0.42    0.12 
  -9   6   2    0.16    0.11 
  -9   6   2    0.10    0.10 
   8  -6  -2    0.08    0.07 
  -8   6   2    0.23    0.11 
  -8   6   2    0.09    0.08 
   7  -6  -2    0.16    0.08 
  -7   6   2    0.01    0.07 
  -7   6   2    0.13    0.08 
   6  -6  -2    4.04    0.29 
  -6   6   2    4.35    0.26 
  -6   6   2    4.67    0.21 
   5  -6  -2   11.73    0.55 
  -5   6   2   12.19    0.48 
  -5   6   2   12.32    0.41 
   4  -6  -2   11.20    0.52 
  -4   6   2   11.12    0.44 
   3  -6  -2    0.17    0.09 
  -3   6   2    0.38    0.09 
   2  -6  -2   12.47    0.57 
  -2   6   2   12.68    0.48 
   1  -6  -2    5.61    0.21 
   1  -6  -2    5.35    0.33 
  -1   6   2    5.56    0.29 
   0  -6  -2  120.21    3.52 
   0  -6  -2  113.09    3.77 
  -1  -6  -2    0.15    0.06 
  -1  -6  -2    0.09    0.08 
  -2  -6  -2    6.18    0.36 
  -3  -6  -2    4.17    0.33 
  -3  -6  -2    4.35    0.27 
  -4  -6  -2   10.07    0.50 
  -4  -6  -2   11.37    0.55 
  -5  -6  -2   -0.09    0.12 
  -5  -6  -2    0.04    0.10 
  -6  -6  -2    5.09    0.40 
  -6  -6  -2    5.22    0.38 
  -7  -6  -2    0.03    0.15 
  -7  -6  -2    0.04    0.15 
  -8  -6  -2    0.22    0.16 
  -8  -6  -2    0.06    0.17 
  -9  -6  -2   -0.04    0.19 
  -9  -6  -2   -0.15    0.17 
 -10  -6  -2    0.12    0.23 
 -15   7   2    0.32    0.27 
 -14   7   2    1.19    0.31 
 -13   7   2    0.31    0.17 
 -12   7   2    8.29    0.50 
 -11   7   2    1.63    0.23 
 -11   7   2    1.55    0.24 
 -10   7   2    5.56    0.35 
 -10   7   2    5.14    0.31 
   9  -7  -2    2.12    0.25 
  -9   7   2    2.17    0.19 
  -9   7   2    2.36    0.25 
  -8   7   2    2.22    0.24 
  -8   7   2    2.21    0.18 
   7  -7  -2    4.05    0.32 
  -7   7   2    4.03    0.20 
  -7   7   2    3.34    0.26 
   6  -7  -2    9.51    0.48 
  -6   7   2    8.51    0.40 
  -6   7   2    9.25    0.33 
   5  -7  -2    0.21    0.11 
  -5   7   2    0.00    0.07 
   4  -7  -2    6.38    0.38 
  -4   7   2    6.00    0.30 
   3  -7  -2    5.53    0.35 
  -3   7   2    5.23    0.28 
   2  -7  -2    0.55    0.15 
  -2   7   2    0.48    0.11 
   1  -7  -2    0.29    0.04 
   1  -7  -2    0.17    0.11 
  -1   7   2    0.19    0.09 
   0  -7  -2    0.55    0.08 
   0  -7  -2    0.52    0.14 
  -1  -7  -2   -0.09    0.10 
  -1  -7  -2   -0.01    0.07 
  -2  -7  -2    0.05    0.06 
  -2  -7  -2   -0.14    0.08 
  -3  -7  -2    6.91    0.42 
  -3  -7  -2    6.56    0.36 
  -4  -7  -2    5.52    0.35 
  -4  -7  -2    5.21    0.38 
  -5  -7  -2    0.31    0.14 
  -5  -7  -2   -0.15    0.11 
  -6  -7  -2    0.21    0.15 
  -6  -7  -2    0.23    0.16 
  -7  -7  -2    0.71    0.22 
  -7  -7  -2    1.19    0.25 
  -8  -7  -2    0.47    0.21 
  -8  -7  -2    0.45    0.21 
  -9  -7  -2    0.76    0.27 
  -9  -7  -2    0.81    0.27 
 -10  -7  -2    0.03    0.22 
 -14   8   2    0.48    0.24 
 -13   8   2   -0.01    0.16 
 -12   8   2   -0.06    0.12 
 -11   8   2    0.25    0.14 
 -10   8   2    0.69    0.17 
  -9   8   2    2.30    0.26 
   8  -8  -2    0.10    0.09 
  -8   8   2    0.08    0.10 
   7  -8  -2    4.10    0.33 
  -7   8   2    3.10    0.26 
   6  -8  -2    4.16    0.34 
  -6   8   2    4.14    0.27 
   5  -8  -2    3.47    0.32 
  -5   8   2    3.60    0.26 
   4  -8  -2   20.19    0.84 
  -4   8   2   18.73    0.71 
   3  -8  -2   10.41    0.53 
  -3   8   2    9.47    0.44 
   2  -8  -2    2.62    0.30 
  -2   8   2    2.58    0.24 
   1  -8  -2    2.46    0.12 
   1  -8  -2    2.46    0.29 
  -1   8   2    2.26    0.24 
   0  -8  -2    0.07    0.13 
   0  -8  -2    0.24    0.05 
  -1  -8  -2    9.09    0.40 
  -1  -8  -2    9.21    0.53 
  -2  -8  -2   13.20    0.56 
  -2  -8  -2   14.41    0.69 
  -3  -8  -2    0.31    0.11 
  -3  -8  -2    0.54    0.16 
  -4  -8  -2    2.09    0.30 
  -4  -8  -2    2.28    0.26 
  -5  -8  -2    0.51    0.17 
  -5  -8  -2    0.42    0.17 
  -6  -8  -2    0.37    0.18 
  -6  -8  -2    0.66    0.20 
  -7  -8  -2    1.08    0.26 
  -7  -8  -2    1.35    0.29 
  -8  -8  -2    0.32    0.23 
  -8  -8  -2    0.30    0.24 
  -9  -8  -2    0.24    0.28 
  -9  -8  -2   -0.20    0.23 
 -14   9   2    0.78    0.27 
 -13   9   2    0.68    0.23 
 -12   9   2   -0.09    0.13 
 -10   9   2    1.39    0.23 
   9  -9  -2    0.43    0.18 
  -9   9   2    0.74    0.18 
   8  -9  -2    1.59    0.26 
  -8   9   2    1.40    0.20 
   7  -9  -2    0.02    0.13 
  -7   9   2    0.15    0.11 
   6  -9  -2    0.06    0.13 
  -6   9   2    0.10    0.11 
   5  -9  -2    0.59    0.17 
  -5   9   2    0.38    0.12 
   4  -9  -2    2.11    0.28 
  -4   9   2    1.70    0.20 
   3  -9  -2    0.11    0.13 
  -3   9   2    0.05    0.08 
   2  -9  -2    0.03    0.11 
  -2   9   2    0.01    0.09 
   1  -9  -2   -0.05    0.12 
   0  -9  -2    1.20    0.23 
  -1  -9  -2    0.11    0.14 
  -2  -9  -2   -0.15    0.11 
  -3  -9  -2    0.30    0.17 
  -3  -9  -2    0.28    0.12 
  -4  -9  -2    0.06    0.14 
  -4  -9  -2    0.25    0.15 
  -5  -9  -2    0.48    0.20 
  -5  -9  -2    0.36    0.18 
  -6  -9  -2    0.37    0.20 
  -6  -9  -2    0.61    0.22 
  -7  -9  -2    0.77    0.27 
  -7  -9  -2    0.57    0.24 
  -8  -9  -2   -0.24    0.22 
  -8  -9  -2    0.03    0.26 
 -14  10   2    0.55    0.28 
 -13  10   2    0.03    0.18 
 -12  10   2   -0.03    0.16 
 -11  10   2    0.10    0.14 
 -10  10   2   -0.03    0.13 
   9 -10  -2    2.99    0.36 
  -9  10   2    3.04    0.31 
   8 -10  -2    0.20    0.17 
  -8  10   2    0.19    0.14 
   7 -10  -2    6.26    0.48 
  -7  10   2    6.30    0.38 
   6 -10  -2    5.32    0.44 
  -6  10   2    5.53    0.33 
   5 -10  -2    0.38    0.17 
  -5  10   2    0.66    0.15 
   4 -10  -2    8.29    0.52 
  -4  10   2    7.47    0.41 
   3 -10  -2    1.83    0.28 
  -3  10   2    1.38    0.21 
   2 -10  -2    0.20    0.16 
  -2  10   2    0.36    0.12 
   1 -10  -2   -0.06    0.14 
   0 -10  -2    8.63    0.57 
  -1 -10  -2    9.41    0.60 
  -2 -10  -2    0.02    0.15 
  -3 -10  -2   -0.19    0.13 
  -4 -10  -2    0.80    0.26 
  -5 -10  -2   -0.14    0.19 
  -6 -10  -2    0.07    0.26 
  -7 -10  -2   -0.16    0.28 
 -13  11   2    0.34    0.25 
 -12  11   2    0.19    0.20 
 -11  11   2    6.49    0.48 
 -10  11   2    0.05    0.15 
   9 -11  -2    0.34    0.20 
  -9  11   2    0.17    0.14 
   8 -11  -2    2.99    0.37 
  -8  11   2    2.74    0.30 
   7 -11  -2    0.19    0.17 
  -7  11   2    0.06    0.13 
   6 -11  -2    2.61    0.35 
  -6  11   2    2.93    0.28 
   5 -11  -2    0.16    0.16 
  -5  11   2    0.64    0.16 
   4 -11  -2    0.16    0.16 
  -4  11   2   -0.11    0.10 
   3 -11  -2    0.21    0.17 
  -3  11   2    0.24    0.13 
   2 -11  -2    0.37    0.20 
  -2  11   2    0.22    0.14 
   1 -11  -2    0.89    0.25 
   0 -11  -2    0.15    0.21 
  -1 -11  -2   -0.03    0.16 
  -2 -11  -2    0.11    0.19 
  -3 -11  -2   -0.11    0.18 
  -4 -11  -2    0.00    0.22 
  -5 -11  -2    0.31    0.31 
  -6 -11  -2    0.63    0.39 
 -13  12   2    0.04    0.26 
 -12  12   2    0.20    0.23 
 -11  12   2    0.21    0.20 
 -10  12   2    0.04    0.17 
  -9  12   2    0.27    0.18 
   8 -12  -2    0.12    0.18 
  -8  12   2    0.02    0.12 
   7 -12  -2    0.38    0.20 
  -7  12   2    0.06    0.13 
   6 -12  -2    0.21    0.19 
  -6  12   2    0.28    0.15 
   5 -12  -2    1.03    0.27 
  -5  12   2    0.93    0.20 
   4 -12  -2   -0.03    0.17 
  -4  12   2   -0.03    0.12 
   3 -12  -2    1.25    0.29 
  -3  12   2    1.37    0.23 
   2 -12  -2    1.64    0.33 
   1 -12  -2    2.22    0.37 
   0 -12  -2   -0.11    0.18 
  -1 -12  -2   -0.13    0.19 
  -2 -12  -2    0.43    0.27 
  -3 -12  -2    0.30    0.27 
  -4 -12  -2    1.94    0.46 
 -12  13   2    0.21    0.26 
 -11  13   2   -0.37    0.21 
 -10  13   2    0.01    0.20 
  -9  13   2    0.01    0.17 
   8 -13  -2    0.86    0.29 
  -8  13   2    1.41    0.25 
   7 -13  -2    0.11    0.20 
  -7  13   2   -0.12    0.13 
   6 -13  -2    0.00    0.19 
  -6  13   2    0.27    0.17 
   5 -13  -2    0.23    0.22 
  -5  13   2   -0.09    0.11 
   4 -13  -2   -0.04    0.19 
  -4  13   2   -0.14    0.14 
   3 -13  -2    0.18    0.19 
  -3  13   2   -0.04    0.14 
   2 -13  -2    0.06    0.21 
   1 -13  -2    0.26    0.25 
   0 -13  -2    0.11    0.24 
  -1 -13  -2    0.04    0.25 
  -2 -13  -2    0.39    0.34 
  -3 -13  -2    0.06    0.35 
 -11  14   2    0.07    0.27 
 -10  14   2    0.22    0.24 
  -9  14   2   -0.06    0.20 
   8 -14  -2   -0.03    0.23 
  -8  14   2    0.12    0.21 
   7 -14  -2    0.15    0.23 
  -7  14   2    0.04    0.19 
   6 -14  -2    1.46    0.36 
  -6  14   2    1.66    0.29 
   5 -14  -2   -0.07    0.21 
  -5  14   2    0.02    0.18 
   4 -14  -2    1.10    0.34 
  -4  14   2    1.45    0.31 
   3 -14  -2    0.66    0.29 
   2 -14  -2    0.42    0.27 
   1 -14  -2    1.68    0.41 
   0 -14  -2   -0.05    0.22 
  -1 -14  -2    0.92    0.34 
  -9  15   2    0.05    0.28 
  -8  15   2    0.09    0.27 
   7 -15  -2    0.02    0.26 
  -7  15   2    0.07    0.26 
   6 -15  -2    0.07    0.27 
  -6  15   2    0.33    0.27 
   5 -15  -2    0.07    0.25 
  -5  15   2    0.20    0.25 
   4 -15  -2    0.35    0.30 
  -4  15   2    0.35    0.30 
   3 -15  -2   -0.06    0.24 
   2 -15  -2    0.36    0.28 
   1 -15  -2    0.01    0.26 
   1 -15   3    0.27    0.29 
   2 -15   3    0.38    0.31 
  -3  15  -3    0.00    0.20 
   3 -15   3    0.20    0.28 
  -4  15  -3    0.04    0.19 
   4 -15   3   -0.39    0.24 
  -5  15  -3   -0.01    0.18 
   5 -15   3   -0.14    0.24 
  -6  15  -3   -0.04    0.20 
  -7  15  -3    0.09    0.20 
  -8  15  -3   -0.17    0.18 
  -2 -14   3    0.00    0.27 
  -1 -14   3    0.01    0.25 
   0 -14   3   -0.09    0.25 
   1 -14   3    0.14    0.25 
  -2  14  -3    0.09    0.18 
   2 -14   3    0.00    0.22 
  -3  14  -3   -0.03    0.19 
   3 -14   3   -0.06    0.21 
  -4  14  -3    0.06    0.18 
   4 -14   3   -0.05    0.21 
  -5  14  -3   -0.18    0.14 
   5 -14   3    0.18    0.21 
  -6  14  -3    1.29    0.27 
  -7  14  -3   -0.03    0.16 
  -8  14  -3    1.80    0.31 
  -9  14  -3    1.34    0.29 
 -10  14  -3    0.18    0.22 
  -4 -13   3    0.41    0.25 
  -3 -13   3    0.24    0.23 
  -2 -13   3    0.10    0.23 
  -1 -13   3    0.28    0.24 
   0 -13   3    1.02    0.32 
   1 -13   3    0.71    0.28 
  -2  13  -3    0.43    0.20 
   2 -13   3   -0.03    0.20 
  -3  13  -3    0.33    0.18 
   3 -13   3    0.18    0.21 
  -4  13  -3    0.07    0.16 
   4 -13   3   -0.06    0.17 
  -5  13  -3    0.14    0.16 
   5 -13   3    0.09    0.20 
  -6  13  -3   -0.13    0.16 
  -7  13  -3    0.12    0.17 
  -8  13  -3    0.16    0.18 
  -9  13  -3   -0.12    0.17 
 -10  13  -3   -0.08    0.19 
 -11  13  -3   -0.07    0.25 
  -5 -12   3   -0.06    0.25 
  -4 -12   3    2.56    0.43 
  -3 -12   3    0.08    0.21 
  -2 -12   3    0.15    0.21 
  -1 -12   3   -0.11    0.17 
   0 -12   3   -0.08    0.15 
  -1  12  -3   -0.07    0.14 
   1 -12   3    0.16    0.20 
  -2  12  -3    0.07    0.15 
   2 -12   3   -0.26    0.15 
  -3  12  -3   -0.06    0.13 
   3 -12   3    0.11    0.18 
  -4  12  -3    0.13    0.15 
   4 -12   3    0.40    0.20 
  -5  12  -3    0.31    0.16 
   5 -12   3    0.22    0.16 
  -6  12  -3    0.32    0.16 
   6 -12   3    0.26    0.19 
  -7  12  -3   -0.04    0.15 
  -8  12  -3    0.29    0.18 
  -9  12  -3    0.53    0.21 
 -10  12  -3    1.00    0.26 
 -11  12  -3    0.59    0.26 
 -12  12  -3    0.67    0.30 
  -7 -11   3    0.10    0.31 
  -6 -11   3    0.05    0.24 
  -5 -11   3    0.20    0.22 
  -4 -11   3    0.71    0.24 
  -3 -11   3   -0.20    0.15 
  -2 -11   3    2.06    0.33 
  -1 -11   3    3.99    0.42 
   0 -11   3    5.45    0.47 
  -1  11  -3   11.21    0.59 
   1 -11   3   11.47    0.64 
  -2  11  -3    9.05    0.50 
   2 -11   3    8.76    0.56 
  -3  11  -3   -0.18    0.11 
   3 -11   3   -0.12    0.13 
  -4  11  -3    0.02    0.12 
   4 -11   3    0.04    0.14 
  -5  11  -3    0.43    0.16 
   5 -11   3    0.23    0.16 
  -6  11  -3    0.81    0.19 
   6 -11   3    0.55    0.19 
  -7  11  -3    0.21    0.15 
  -8  11  -3    0.00    0.14 
  -9  11  -3   -0.03    0.15 
 -10  11  -3    0.58    0.21 
 -11  11  -3    0.24    0.21 
 -12  11  -3    0.15    0.23 
 -13  11  -3    0.12    0.27 
  -8 -10   3    2.05    0.37 
  -8 -10   3    1.91    0.41 
  -7 -10   3   -0.13    0.23 
  -6 -10   3   -0.04    0.18 
  -5 -10   3    0.35    0.20 
  -4 -10   3    0.30    0.17 
  -3 -10   3   -0.14    0.13 
  -2 -10   3    0.46    0.18 
  -1 -10   3    0.40    0.17 
   0 -10   3    0.40    0.17 
  -1  10  -3   -0.04    0.10 
   1 -10   3    0.08    0.14 
  -2  10  -3    0.94    0.18 
   2 -10   3    0.67    0.20 
  -3  10  -3    1.01    0.17 
   3 -10   3    1.03    0.22 
  -4  10  -3    0.92    0.17 
   4 -10   3    0.56    0.19 
  -5  10  -3    3.37    0.29 
   5 -10   3    3.17    0.31 
  -6  10  -3    9.34    0.49 
   6 -10   3    9.30    0.49 
  -7  10  -3    0.95    0.20 
  -8  10  -3    4.40    0.37 
  -9  10  -3    0.13    0.16 
 -10  10  -3    0.31    0.17 
 -11  10  -3    1.88    0.30 
 -12  10  -3    0.27    0.22 
 -13  10  -3    0.08    0.26 
  -9  -9   3    0.07    0.25 
  -9  -9   3    0.19    0.30 
  -8  -9   3    0.31    0.24 
  -7  -9   3    0.65    0.24 
  -6  -9   3    0.92    0.24 
  -5  -9   3    1.26    0.26 
  -4  -9   3    0.07    0.15 
  -3  -9   3    1.98    0.30 
  -2  -9   3    0.94    0.21 
  -1  -9   3    4.80    0.39 
   0   9  -3   24.26    0.91 
   0  -9   3   23.37    0.97 
  -1   9  -3    5.66    0.35 
   1  -9   3    5.51    0.37 
  -2   9  -3    9.62    0.46 
   2  -9   3    9.74    0.50 
  -3   9  -3    0.10    0.10 
  -3   9  -3    0.08    0.07 
   3  -9   3    0.21    0.12 
  -4   9  -3   18.52    0.66 
  -4   9  -3   18.28    0.70 
   4  -9   3   17.58    0.77 
  -5   9  -3    0.01    0.09 
  -5   9  -3    0.13    0.06 
   5  -9   3    0.04    0.06 
  -6   9  -3    0.02    0.11 
   6  -9   3   -0.04    0.08 
  -7   9  -3    0.11    0.13 
  -8   9  -3   -0.05    0.13 
  -9   9  -3    1.03    0.23 
 -10   9  -3    1.27    0.23 
 -11   9  -3    0.23    0.15 
 -12   9  -3    0.00    0.17 
 -13   9  -3   -0.15    0.20 
 -10  -8   3    1.11    0.31 
 -10  -8   3    0.54    0.33 
  -9  -8   3    1.11    0.31 
  -9  -8   3    1.36    0.32 
  -8  -8   3   -0.09    0.17 
  -7  -8   3    1.07    0.26 
  -6  -8   3    1.93    0.29 
  -5  -8   3    0.78    0.20 
  -4  -8   3    0.88    0.19 
  -3  -8   3    1.47    0.24 
  -2  -8   3    0.01    0.10 
  -1  -8   3    0.05    0.10 
   0   8  -3    0.06    0.10 
   0  -8   3    0.15    0.11 
  -1   8  -3    0.91    0.16 
   1  -8   3    0.89    0.16 
  -2   8  -3    1.72    0.16 
  -2   8  -3    1.77    0.19 
   2  -8   3    2.06    0.22 
  -3   8  -3    0.22    0.10 
  -3   8  -3    0.14    0.07 
   3  -8   3    0.06    0.10 
  -4   8  -3    0.54    0.10 
  -4   8  -3    0.40    0.11 
   4  -8   3    0.64    0.14 
  -5   8  -3    0.37    0.09 
  -5   8  -3    0.45    0.13 
   5  -8   3    0.62    0.12 
  -6   8  -3   14.67    0.62 
  -6   8  -3   15.63    0.57 
   6  -8   3   14.83    0.63 
  -7   8  -3    0.63    0.15 
  -7   8  -3    0.94    0.14 
  -8   8  -3    2.27    0.21 
  -8   8  -3    1.75    0.25 
  -9   8  -3    9.18    0.52 
  -9   8  -3    9.60    0.46 
 -10   8  -3    0.88    0.18 
 -10   8  -3    0.80    0.19 
 -11   8  -3    0.82    0.21 
 -11   8  -3    1.23    0.22 
 -12   8  -3   -0.12    0.15 
 -13   8  -3    0.14    0.22 
 -14   8  -3   -0.05    0.27 
 -10  -7   3   -0.06    0.22 
 -10  -7   3    0.15    0.24 
  -9  -7   3    0.16    0.19 
  -8  -7   3    0.26    0.20 
  -7  -7   3    2.25    0.32 
  -6  -7   3    8.96    0.53 
  -5  -7   3    2.90    0.32 
  -4  -7   3    1.09    0.20 
  -3  -7   3    1.84    0.24 
  -2  -7   3    5.27    0.35 
  -1  -7   3    4.71    0.30 
   0   7  -3   47.08    1.51 
   0  -7   3   48.07    1.65 
  -1   7  -3   10.81    0.45 
  -1   7  -3   10.28    0.44 
   1  -7   3   10.80    0.49 
  -2   7  -3    1.83    0.15 
  -2   7  -3    1.91    0.18 
   2  -7   3    1.96    0.19 
  -3   7  -3   35.72    1.17 
  -3   7  -3   37.18    1.18 
   3  -7   3   36.10    1.28 
  -4   7  -3   17.62    0.64 
  -4   7  -3   16.93    0.60 
   4  -7   3   16.09    0.67 
  -5   7  -3    3.11    0.19 
  -5   7  -3    2.82    0.24 
   5  -7   3    3.33    0.22 
  -6   7  -3    3.94    0.30 
  -6   7  -3    4.15    0.24 
   6  -7   3    4.40    0.25 
  -7   7  -3    0.06    0.09 
  -7   7  -3   -0.02    0.08 
  -8   7  -3   -0.05    0.11 
  -8   7  -3    0.12    0.10 
  -9   7  -3    1.64    0.21 
  -9   7  -3    1.56    0.24 
 -10   7  -3    0.35    0.15 
 -10   7  -3    0.49    0.17 
 -11   7  -3   -0.04    0.13 
 -11   7  -3   -0.12    0.12 
 -12   7  -3    0.16    0.18 
 -13   7  -3    0.06    0.21 
 -14   7  -3   -0.08    0.28 
 -11  -6   3    5.33    0.55 
 -11  -6   3    5.84    0.55 
 -10  -6   3   -0.09    0.18 
 -10  -6   3    0.23    0.22 
  -9  -6   3    8.69    0.57 
  -8  -6   3    5.05    0.43 
  -7  -6   3    2.33    0.30 
  -6  -6   3    9.45    0.54 
  -5  -6   3    5.69    0.38 
  -4  -6   3    7.40    0.44 
  -3  -6   3    0.00    0.08 
  -2  -6   3    0.95    0.15 
   1   6  -3    2.51    0.21 
  -1  -6   3    2.55    0.23 
   0   6  -3    0.98    0.14 
   0   6  -3    1.14    0.14 
   0  -6   3    1.11    0.15 
  -1   6  -3    0.79    0.11 
  -1   6  -3    0.89    0.11 
   1  -6   3    0.60    0.11 
  -2   6  -3    6.03    0.27 
  -2   6  -3    6.00    0.28 
   2  -6   3    6.50    0.31 
  -3   6  -3    0.10    0.06 
  -3   6  -3    0.20    0.08 
   3  -6   3    0.05    0.04 
  -4   6  -3    9.90    0.41 
  -4   6  -3    8.89    0.36 
   4  -6   3    8.97    0.40 
  -5   6  -3    8.64    0.39 
  -5   6  -3    8.03    0.36 
   5  -6   3    8.85    0.37 
  -6   6  -3    4.93    0.27 
  -6   6  -3    4.74    0.30 
   6  -6   3    5.33    0.25 
  -7   6  -3   -0.10    0.09 
  -7   6  -3   -0.02    0.08 
  -8   6  -3   11.34    0.51 
  -9   6  -3    2.34    0.25 
 -10   6  -3   19.17    0.80 
 -11   6  -3    0.60    0.18 
 -12   6  -3    3.39    0.36 
 -13   6  -3   -0.07    0.18 
 -14   6  -3    0.26    0.28 
 -12  -5   3   -0.07    0.22 
 -12  -5   3    0.15    0.28 
 -11  -5   3    0.19    0.23 
 -11  -5   3    0.00    0.20 
 -10  -5   3   -0.12    0.15 
  -9  -5   3    0.19    0.15 
  -8  -5   3   -0.12    0.12 
  -7  -5   3   -0.01    0.12 
  -6  -5   3    2.26    0.27 
  -5  -5   3   24.13    0.96 
  -4  -5   3    6.23    0.36 
  -3  -5   3    3.57    0.28 
  -2  -5   3    0.37    0.10 
   1   5  -3   19.36    0.68 
  -1  -5   3   19.36    0.74 
   0   5  -3   50.50    1.49 
   0   5  -3   47.97    1.55 
   0  -5   3   47.27    1.61 
  -1   5  -3   10.45    0.41 
  -1   5  -3   10.50    0.39 
   1  -5   3   10.44    0.43 
  -2   5  -3   17.64    0.61 
  -2   5  -3   18.22    0.61 
   2  -5   3   18.04    0.65 
  -3   5  -3   49.94    1.55 
  -3   5  -3   49.66    1.53 
   3  -5   3   50.25    1.63 
  -4   5  -3    3.89    0.21 
  -4   5  -3    3.95    0.23 
   4  -5   3    4.07    0.20 
  -5   5  -3    2.55    0.19 
  -5   5  -3    2.82    0.23 
   5  -5   3    3.11    0.16 
  -6   5  -3    3.12    0.21 
   6  -5   3    3.13    0.16 
  -7   5  -3    0.35    0.11 
  -8   5  -3    0.74    0.16 
  -9   5  -3    0.45    0.15 
 -10   5  -3    4.76    0.37 
 -11   5  -3    0.36    0.16 
 -12   5  -3    0.14    0.18 
 -13   5  -3   -0.10    0.20 
 -14   5  -3    0.46    0.30 
 -12  -4   3    1.22    0.33 
 -12  -4   3    0.79    0.30 
 -11  -4   3    0.83    0.24 
 -11  -4   3    0.86    0.27 
 -10  -4   3    1.73    0.28 
  -9  -4   3    1.17    0.22 
  -8  -4   3   36.29    1.38 
  -7  -4   3   10.34    0.54 
  -6  -4   3    3.61    0.31 
  -5  -4   3   18.62    0.76 
  -4  -4   3   46.82    1.61 
  -3  -4   3    2.04    0.20 
  -2  -4   3    8.95    0.41 
   1   4  -3   13.32    0.47 
   1   4  -3   12.69    0.51 
  -1  -4   3   13.68    0.53 
   0   4  -3   -0.05    0.04 
   0   4  -3   -0.06    0.05 
   0  -4   3    0.08    0.06 
  -1   4  -3    2.61    0.15 
  -1   4  -3    2.98    0.16 
   1  -4   3    3.16    0.17 
  -2   4  -3    0.75    0.08 
  -2   4  -3    0.75    0.09 
   2  -4   3    0.72    0.08 
  -3   4  -3   44.48    1.39 
  -3   4  -3   44.65    1.37 
   3  -4   3   44.29    1.43 
  -4   4  -3    3.00    0.19 
   4  -4   3    3.57    0.16 
  -5   4  -3   14.50    0.56 
   5  -4   3   14.98    0.51 
  -6   4  -3    0.68    0.13 
  -7   4  -3    0.97    0.06 
  -7   4  -3    0.88    0.15 
  -8   4  -3    0.38    0.14 
  -9   4  -3   28.28    1.07 
 -10   4  -3    3.51    0.33 
 -11   4  -3   13.88    0.68 
 -12   4  -3    0.33    0.19 
 -13   4  -3   -0.09    0.20 
 -14   4  -3    0.24    0.28 
 -13  -3   3    0.37    0.27 
 -12  -3   3   -0.23    0.22 
 -12  -3   3    0.09    0.22 
 -11  -3   3    0.06    0.16 
 -11  -3   3    0.10    0.19 
 -10  -3   3    0.60    0.18 
  -9  -3   3    0.02    0.11 
  -8  -3   3    0.98    0.20 
  -7  -3   3    3.46    0.30 
  -6  -3   3    7.84    0.42 
  -5  -3   3   17.63    0.71 
  -4  -3   3    2.09    0.20 
  -3  -3   3    6.07    0.31 
  -2  -3   3  328.09   10.10 
   1   3  -3   36.86    1.15 
   1   3  -3   38.97    1.24 
  -1  -3   3   39.37    1.27 
   0   3  -3  502.76   14.87 
   0   3  -3  513.21   14.23 
   0  -3   3  497.31   15.43 
  -1   3  -3    8.56    0.31 
  -1   3  -3    8.15    0.30 
  -2   3  -3   28.68    0.89 
  -2   3  -3   28.48    0.91 
   2  -3   3   28.32    0.91 
  -3   3  -3    0.03    0.05 
   3  -3   3    0.13    0.02 
  -4   3  -3   12.57    0.48 
  -5   3  -3    6.62    0.32 
  -6   3  -3    1.66    0.18 
  -6   3  -3    1.89    0.09 
  -7   3  -3    0.39    0.05 
  -7   3  -3    0.39    0.12 
  -8   3  -3   12.21    0.56 
  -9   3  -3    1.28    0.21 
 -10   3  -3    6.91    0.44 
 -11   3  -3    0.06    0.15 
 -12   3  -3   -0.13    0.16 
 -13   3  -3    0.33    0.26 
 -14   3  -3    0.28    0.33 
 -13  -2   3   -0.09    0.25 
 -12  -2   3    0.81    0.26 
 -11  -2   3    1.36    0.27 
 -11  -2   3    0.88    0.21 
 -10  -2   3    0.76    0.19 
  -9  -2   3    1.22    0.21 
  -8  -2   3    2.20    0.25 
  -7  -2   3   16.49    0.70 
  -6  -2   3    0.06    0.08 
  -5  -2   3  170.76    5.37 
  -4  -2   3   31.35    1.10 
  -3  -2   3    0.21    0.08 
  -2  -2   3    8.59    0.36 
   1   2  -3   13.53    0.49 
  -1  -2   3   13.80    0.50 
   0   2  -3    0.38    0.06 
   0   2  -3    0.25    0.04 
   0  -2   3    0.36    0.06 
  -1   2  -3    0.71    0.07 
  -1   2  -3    0.60    0.07 
   1  -2   3    0.82    0.05 
  -2   2  -3   11.71    0.42 
  -2   2  -3   11.75    0.38 
   2  -2   3   11.92    0.38 
  -3   2  -3    1.28    0.12 
  -4   2  -3   13.49    0.52 
  -5   2  -3    5.81    0.21 
  -5   2  -3    6.34    0.31 
  -6   2  -3   16.11    0.55 
  -6   2  -3   16.56    0.65 
  -7   2  -3    2.78    0.26 
  -7   2  -3    3.27    0.16 
  -8   2  -3    0.91    0.18 
  -9   2  -3    1.70    0.25 
 -10   2  -3   15.66    0.74 
 -11   2  -3   -0.08    0.14 
 -12   2  -3    0.57    0.22 
 -13   2  -3    0.19    0.24 
 -14   2  -3    0.26    0.33 
 -14  -1   3   -0.26    0.31 
 -13  -1   3    0.07    0.24 
 -12  -1   3    0.13    0.19 
 -11  -1   3    0.08    0.13 
 -11  -1   3    0.06    0.13 
 -10  -1   3    1.49    0.24 
  -9  -1   3    4.28    0.34 
  -8  -1   3    3.08    0.27 
  -7  -1   3   16.67    0.70 
  -6  -1   3    7.73    0.39 
  -5  -1   3   22.75    0.84 
  -4  -1   3   21.13    0.77 
  -3  -1   3  117.20    3.68 
   2   1  -3   42.08    1.34 
  -2  -1   3   41.87    1.37 
   1   1  -3   29.43    0.94 
  -1  -1   3   29.41    0.97 
   0   1  -3   56.59    1.71 
   0   1  -3   56.08    1.62 
   0   1  -3   56.79    1.79 
  -1   1  -3  973.23   28.96 
  -1   1  -3 1000.00   30.28 
  -2   1  -3  360.29   10.64 
  -3   1  -3  109.82    3.31 
  -3   1  -3  108.86    3.39 
  -4   1  -3  119.83    3.61 
  -4   1  -3  117.63    3.66 
  -5   1  -3   45.52    1.51 
  -5   1  -3   46.92    1.47 
  -6   1  -3   22.81    0.78 
  -6   1  -3   23.45    0.86 
  -7   1  -3    1.41    0.20 
  -7   1  -3    1.55    0.13 
  -8   1  -3   16.09    0.59 
  -8   1  -3   15.84    0.70 
  -9   1  -3    0.23    0.15 
 -10   1  -3    1.05    0.23 
 -11   1  -3    0.29    0.18 
 -12   1  -3   -0.10    0.21 
 -13   1  -3   -0.04    0.23 
 -14   0   3    0.28    0.31 
 -13   0   3    0.56    0.26 
 -12   0   3   -0.17    0.14 
 -11   0   3    0.04    0.12 
 -11   0   3    0.02    0.15 
 -10   0   3   39.27    1.44 
  -9   0   3    2.94    0.28 
  -8   0   3   -0.02    0.09 
  -7   0   3   -0.04    0.07 
  -6   0   3    0.48    0.11 
  -5   0   3    5.01    0.28 
  -4   0   3    0.28    0.08 
   3   0  -3   83.39    2.67 
   2   0  -3    2.18    0.13 
   2   0  -3    2.27    0.15 
   1   0  -3    1.83    0.10 
   1   0  -3    1.98    0.13 
   0   0  -3    0.02    0.02 
   0   0  -3    0.09    0.04 
  -1   0  -3    0.36    0.06 
  -1   0  -3    0.31    0.05 
  -2   0  -3   23.66    0.78 
  -2   0  -3   23.72    0.77 
  -3   0  -3   52.69    1.68 
  -3   0  -3   54.04    1.68 
  -4   0  -3    0.03    0.04 
  -4   0  -3    0.02    0.06 
  -5   0  -3   39.43    1.26 
  -5   0  -3   37.57    1.30 
  -6   0  -3   54.37    1.77 
  -6   0  -3   55.12    1.81 
  -7   0  -3    0.06    0.11 
  -7   0  -3    0.04    0.07 
  -8   0  -3   11.07    0.47 
  -8   0  -3   11.50    0.57 
  -9   0  -3   16.83    0.78 
 -10   0  -3   12.51    0.66 
 -11   0  -3    2.24    0.33 
 -12   0  -3    0.23    0.22 
 -13   0  -3    0.24    0.30 
 -14   1   3   -0.13    0.23 
 -13   1   3   -0.03    0.19 
 -12   1   3    0.22    0.16 
 -11   1   3    0.37    0.16 
 -11   1   3    0.25    0.14 
 -10   1   3    0.20    0.13 
  -9   1   3    0.42    0.12 
  -8   1   3    2.92    0.25 
  -7   1   3   19.95    0.78 
  -6   1   3    1.00    0.14 
   5  -1  -3    2.40    0.21 
   4  -1  -3   30.46    1.08 
   3  -1  -3  250.13    7.74 
   2  -1  -3    3.54    0.19 
   2  -1  -3    3.02    0.15 
  -2   1   3    3.44    0.13 
   1  -1  -3  189.27    5.89 
  -1   1   3  191.63    5.40 
   0  -1  -3   13.33    0.44 
   0  -1  -3   13.34    0.48 
  -1  -1  -3   49.13    1.50 
  -1  -1  -3   48.05    1.56 
  -2  -1  -3   41.50    1.27 
  -2  -1  -3   38.23    1.29 
  -3  -1  -3  101.95    3.19 
  -3  -1  -3  102.33    3.12 
  -4  -1  -3    3.26    0.18 
  -4  -1  -3    2.95    0.21 
  -5  -1  -3    2.05    0.21 
  -5  -1  -3    2.20    0.17 
  -6  -1  -3    1.99    0.17 
  -6  -1  -3    1.98    0.22 
  -7  -1  -3    0.40    0.14 
  -7  -1  -3    0.39    0.11 
  -8  -1  -3    0.46    0.12 
  -8  -1  -3    0.27    0.15 
  -9  -1  -3    0.32    0.18 
 -10  -1  -3    0.39    0.21 
 -11  -1  -3    0.19    0.19 
 -12  -1  -3    0.13    0.22 
 -13  -1  -3    0.00    0.29 
 -15   2   3    0.03    0.30 
 -14   2   3   -0.02    0.25 
 -13   2   3   -0.01    0.18 
 -12   2   3    4.81    0.44 
 -11   2   3    6.78    0.43 
 -11   2   3    7.70    0.49 
 -10   2   3    3.10    0.33 
 -10   2   3    3.35    0.29 
  -9   2   3    2.35    0.24 
  -8   2   3    6.10    0.35 
   7  -2  -3   62.64    2.13 
   6  -2  -3   10.27    0.49 
   5  -2  -3    1.05    0.15 
   4  -2  -3   30.97    1.09 
   3  -2  -3    3.86    0.23 
  -3   2   3    4.30    0.18 
   2  -2  -3   13.11    0.43 
   2  -2  -3   12.00    0.49 
  -2   2   3   13.27    0.41 
   1  -2  -3    4.46    0.17 
   1  -2  -3    4.81    0.23 
  -1   2   3    4.75    0.18 
   0  -2  -3    5.20    0.25 
  -1  -2  -3    0.02    0.04 
  -1  -2  -3    0.03    0.05 
  -2  -2  -3   -0.01    0.05 
  -2  -2  -3    0.02    0.04 
  -3  -2  -3    5.10    0.26 
  -3  -2  -3    4.97    0.25 
  -4  -2  -3    0.60    0.12 
  -4  -2  -3    0.52    0.10 
  -5  -2  -3    1.88    0.18 
  -5  -2  -3    2.00    0.21 
  -6  -2  -3   13.31    0.55 
  -6  -2  -3   12.38    0.59 
  -7  -2  -3    0.85    0.15 
  -7  -2  -3    0.81    0.18 
  -8  -2  -3    4.02    0.37 
  -8  -2  -3    3.30    0.27 
  -9  -2  -3    2.74    0.35 
 -10  -2  -3    2.77    0.36 
 -11  -2  -3    1.04    0.27 
 -12  -2  -3    0.10    0.23 
 -15   3   3   -0.05    0.27 
 -14   3   3    2.19    0.37 
 -13   3   3    0.13    0.17 
 -12   3   3    0.38    0.16 
 -11   3   3   -0.02    0.13 
 -11   3   3    0.26    0.13 
 -10   3   3    2.14    0.25 
 -10   3   3    1.72    0.25 
  -9   3   3    0.10    0.10 
  -9   3   3    0.06    0.10 
   8  -3  -3    1.70    0.23 
   7  -3  -3   24.73    0.96 
   6  -3  -3   56.46    1.92 
   5  -3  -3   20.46    0.79 
   4  -3  -3   25.90    0.95 
  -4   3   3   26.46    0.83 
   3  -3  -3    0.29    0.07 
  -3   3   3    0.24    0.05 
   2  -3  -3    6.95    0.23 
   2  -3  -3    6.21    0.31 
  -2   3   3    6.50    0.25 
   1  -3  -3    1.27    0.06 
   1  -3  -3    0.92    0.13 
  -1   3   3    1.05    0.09 
   0  -3  -3    0.10    0.03 
   0  -3  -3   -0.02    0.05 
  -1  -3  -3   23.70    0.83 
  -1  -3  -3   21.74    0.74 
  -2  -3  -3   13.11    0.53 
  -2  -3  -3   13.47    0.50 
  -3  -3  -3    0.02    0.05 
  -3  -3  -3    0.11    0.07 
  -4  -3  -3    3.04    0.22 
  -4  -3  -3    3.36    0.25 
  -5  -3  -3    1.30    0.18 
  -5  -3  -3    1.43    0.17 
  -6  -3  -3    6.23    0.38 
  -6  -3  -3    6.13    0.35 
  -7  -3  -3    1.08    0.17 
  -7  -3  -3    0.85    0.21 
  -8  -3  -3    1.48    0.22 
  -8  -3  -3    2.15    0.31 
  -9  -3  -3    0.02    0.16 
  -9  -3  -3    0.15    0.18 
 -10  -3  -3   -0.06    0.19 
 -11  -3  -3   -0.12    0.20 
 -12  -3  -3    0.02    0.23 
 -15   4   3    1.09    0.35 
 -14   4   3    0.37    0.24 
 -13   4   3    2.09    0.31 
 -12   4   3    2.16    0.29 
 -11   4   3    0.41    0.15 
 -11   4   3    0.31    0.12 
 -10   4   3   55.72    1.90 
  -9   4   3    3.74    0.30 
   8  -4  -3   38.02    1.40 
  -8   4   3   38.42    1.31 
   7  -4  -3    0.10    0.08 
   6  -4  -3    5.45    0.32 
  -6   4   3    5.39    0.28 
   5  -4  -3    4.91    0.31 
  -5   4   3    6.06    0.27 
   4  -4  -3   88.52    2.88 
  -4   4   3   89.20    2.60 
   3  -4  -3    2.64    0.21 
  -3   4   3    2.78    0.15 
   2  -4  -3    0.34    0.09 
  -2   4   3    0.33    0.07 
   1  -4  -3    0.28    0.09 
   1  -4  -3    0.28    0.03 
  -1   4   3    0.21    0.06 
   0  -4  -3    1.41    0.09 
   0  -4  -3    1.76    0.18 
  -1  -4  -3    7.06    0.36 
  -2  -4  -3    0.35    0.10 
  -2  -4  -3    0.38    0.09 
  -3  -4  -3    0.17    0.08 
  -3  -4  -3    0.20    0.09 
  -4  -4  -3   14.93    0.63 
  -4  -4  -3   15.46    0.64 
  -5  -4  -3    4.76    0.31 
  -5  -4  -3    4.78    0.32 
  -6  -4  -3    3.18    0.31 
  -6  -4  -3    2.98    0.27 
  -7  -4  -3    9.27    0.52 
  -7  -4  -3    9.45    0.50 
  -8  -4  -3    0.29    0.14 
  -8  -4  -3    0.31    0.18 
  -9  -4  -3    0.25    0.18 
  -9  -4  -3    0.44    0.22 
 -10  -4  -3    0.00    0.20 
 -11  -4  -3   -0.16    0.21 
 -15   5   3   -0.01    0.27 
 -14   5   3    0.35    0.21 
 -13   5   3    0.26    0.17 
 -12   5   3    1.41    0.23 
 -11   5   3    0.96    0.20 
  10  -5  -3    1.74    0.23 
 -10   5   3    1.75    0.23 
   9  -5  -3   -0.03    0.08 
  -9   5   3    0.16    0.10 
   8  -5  -3   15.35    0.67 
  -8   5   3   14.42    0.60 
  -8   5   3   14.78    0.59 
   7  -5  -3    0.52    0.13 
  -7   5   3    0.57    0.12 
  -7   5   3    0.58    0.11 
   6  -5  -3    0.91    0.16 
  -6   5   3    0.93    0.13 
  -6   5   3    1.07    0.11 
   5  -5  -3    5.63    0.33 
  -5   5   3    5.44    0.27 
  -5   5   3    5.94    0.23 
   4  -5  -3   47.99    1.63 
  -4   5   3   47.23    1.42 
  -4   5   3   46.29    1.43 
   3  -5  -3    1.00    0.16 
  -3   5   3    1.29    0.12 
   2  -5  -3   33.94    1.24 
  -2   5   3   36.07    1.10 
   1  -5  -3   -0.03    0.07 
  -1   5   3   -0.08    0.05 
   0  -5  -3   95.70    2.85 
   0  -5  -3   93.27    3.07 
  -1  -5  -3   16.41    0.67 
  -1  -5  -3   15.01    0.56 
  -2  -5  -3   13.40    0.58 
  -2  -5  -3   12.80    0.51 
  -3  -5  -3   22.98    0.83 
  -3  -5  -3   21.63    0.87 
  -4  -5  -3    0.40    0.14 
  -4  -5  -3    0.60    0.13 
  -5  -5  -3    0.40    0.14 
  -5  -5  -3    0.44    0.15 
  -6  -5  -3    0.13    0.12 
  -6  -5  -3    0.18    0.14 
  -7  -5  -3    9.98    0.55 
  -7  -5  -3    7.78    0.48 
  -8  -5  -3   -0.14    0.12 
  -8  -5  -3    0.08    0.18 
  -9  -5  -3   -0.07    0.19 
  -9  -5  -3    0.05    0.18 
 -10  -5  -3   -0.19    0.21 
 -11  -5  -3    0.05    0.24 
 -14   6   3    1.75    0.33 
 -13   6   3    0.58    0.20 
 -12   6   3    1.50    0.25 
 -11   6   3    0.33    0.15 
 -11   6   3    0.40    0.15 
  10  -6  -3    0.09    0.08 
 -10   6   3    0.09    0.10 
 -10   6   3    0.00    0.10 
   9  -6  -3    0.52    0.13 
  -9   6   3    1.25    0.16 
  -9   6   3    1.39    0.20 
   8  -6  -3    0.57    0.15 
  -8   6   3    0.80    0.15 
  -8   6   3    0.74    0.12 
   7  -6  -3    0.83    0.16 
  -7   6   3    1.02    0.12 
  -7   6   3    0.99    0.15 
   6  -6  -3    1.92    0.23 
  -6   6   3    1.88    0.18 
  -6   6   3    1.73    0.12 
   5  -6  -3   36.79    1.37 
  -5   6   3   37.43    1.21 
  -5   6   3   39.32    1.16 
   4  -6  -3    0.54    0.13 
  -4   6   3    0.47    0.09 
   3  -6  -3    0.28    0.11 
  -3   6   3    0.26    0.07 
   2  -6  -3    0.02    0.08 
  -2   6   3    0.02    0.06 
   1  -6  -3    0.78    0.05 
   1  -6  -3    0.65    0.16 
  -1   6   3    0.61    0.11 
   0  -6  -3    0.30    0.06 
   0  -6  -3    0.30    0.12 
  -1  -6  -3    1.66    0.22 
  -1  -6  -3    1.25    0.13 
  -2  -6  -3    0.83    0.16 
  -2  -6  -3    0.32    0.08 
  -3  -6  -3   14.33    0.64 
  -3  -6  -3   13.33    0.57 
  -4  -6  -3    0.04    0.11 
  -4  -6  -3    0.30    0.14 
  -5  -6  -3    0.19    0.14 
  -5  -6  -3    0.39    0.15 
  -6  -6  -3    1.48    0.24 
  -6  -6  -3    1.11    0.21 
  -7  -6  -3    8.78    0.54 
  -7  -6  -3   10.04    0.56 
  -8  -6  -3    1.17    0.27 
  -8  -6  -3    1.17    0.23 
  -9  -6  -3    0.06    0.20 
  -9  -6  -3    0.06    0.18 
 -10  -6  -3   -0.39    0.21 
 -15   7   3    0.24    0.27 
 -14   7   3    0.16    0.21 
 -13   7   3    0.05    0.16 
 -12   7   3    0.09    0.14 
 -11   7   3    0.75    0.19 
  10  -7  -3    0.03    0.07 
 -10   7   3    0.14    0.11 
 -10   7   3    0.35    0.11 
   9  -7  -3    0.19    0.11 
  -9   7   3    0.23    0.09 
  -9   7   3    0.39    0.12 
   8  -7  -3    4.74    0.34 
  -8   7   3    5.13    0.26 
  -8   7   3    4.66    0.30 
   7  -7  -3    4.34    0.32 
  -7   7   3    4.15    0.20 
  -7   7   3    4.50    0.28 
   6  -7  -3    1.73    0.23 
  -6   7   3    1.36    0.17 
  -6   7   3    1.62    0.09 
   5  -7  -3    8.11    0.45 
  -5   7   3    8.11    0.36 
   4  -7  -3   24.77    1.00 
  -4   7   3   25.05    0.85 
   3  -7  -3   14.02    0.66 
  -3   7   3   14.82    0.56 
   2  -7  -3    1.05    0.19 
  -2   7   3    1.68    0.18 
   1  -7  -3    7.90    0.28 
   1  -7  -3    8.23    0.46 
  -1   7   3    7.73    0.39 
   0  -7  -3    4.84    0.22 
   0  -7  -3    4.59    0.37 
  -1  -7  -3   28.37    1.18 
  -1  -7  -3   32.14    1.03 
  -2  -7  -3    0.34    0.09 
  -2  -7  -3    0.66    0.17 
  -3  -7  -3    5.64    0.38 
  -3  -7  -3    4.91    0.31 
  -4  -7  -3    3.23    0.29 
  -4  -7  -3    3.31    0.33 
  -5  -7  -3    2.40    0.31 
  -5  -7  -3    2.17    0.27 
  -6  -7  -3   -0.01    0.13 
  -6  -7  -3   -0.02    0.15 
  -7  -7  -3    0.28    0.17 
  -7  -7  -3    0.18    0.17 
  -8  -7  -3    0.37    0.19 
  -8  -7  -3    0.06    0.21 
  -9  -7  -3    0.43    0.28 
  -9  -7  -3    0.31    0.24 
 -15   8   3    0.09    0.26 
 -14   8   3    0.28    0.23 
 -13   8   3    0.81    0.22 
 -12   8   3   11.35    0.59 
 -11   8   3    4.03    0.36 
   9  -8  -3    0.12    0.13 
  -9   8   3    0.02    0.10 
   8  -8  -3    3.03    0.32 
  -8   8   3    4.03    0.30 
   7  -8  -3    2.99    0.31 
  -7   8   3    2.75    0.24 
   6  -8  -3    9.23    0.50 
  -6   8   3    7.90    0.39 
   5  -8  -3   -0.05    0.09 
  -5   8   3    0.12    0.08 
   4  -8  -3    0.02    0.10 
  -4   8   3    0.18    0.10 
   3  -8  -3    0.72    0.18 
  -3   8   3    0.81    0.14 
   2  -8  -3    0.36    0.15 
  -2   8   3    0.43    0.12 
   1  -8  -3    0.91    0.20 
   0  -8  -3    0.16    0.05 
   0  -8  -3    0.23    0.13 
  -1  -8  -3    4.54    0.25 
  -1  -8  -3    3.79    0.38 
  -2  -8  -3    1.33    0.16 
  -2  -8  -3    1.18    0.24 
  -3  -8  -3    1.48    0.18 
  -3  -8  -3    1.84    0.30 
  -4  -8  -3   -0.03    0.12 
  -4  -8  -3   -0.06    0.13 
  -5  -8  -3    0.09    0.15 
  -5  -8  -3   -0.11    0.13 
  -6  -8  -3   -0.01    0.14 
  -6  -8  -3    0.17    0.18 
  -7  -8  -3    4.25    0.43 
  -7  -8  -3    4.99    0.48 
  -8  -8  -3    0.38    0.24 
  -8  -8  -3   -0.06    0.23 
  -9  -8  -3    0.13    0.24 
  -9  -8  -3    0.50    0.36 
 -14   9   3    0.02    0.23 
 -13   9   3    0.03    0.17 
 -12   9   3    0.18    0.16 
 -11   9   3    0.04    0.13 
  10  -9  -3    0.16    0.17 
 -10   9   3    0.28    0.14 
   9  -9  -3    1.01    0.23 
  -9   9   3    1.03    0.19 
   8  -9  -3    1.30    0.24 
  -8   9   3    1.00    0.18 
   7  -9  -3    7.96    0.50 
  -7   9   3    7.33    0.39 
   6  -9  -3    1.69    0.27 
  -6   9   3    2.36    0.23 
   5  -9  -3   -0.09    0.11 
  -5   9   3    0.00    0.09 
   4  -9  -3    0.49    0.17 
  -4   9   3    0.38    0.12 
   3  -9  -3   11.20    0.61 
  -3   9   3   11.50    0.51 
   2  -9  -3    2.49    0.32 
  -2   9   3    3.83    0.30 
   1  -9  -3    4.68    0.42 
   0  -9  -3    0.23    0.15 
  -1  -9  -3    1.21    0.25 
  -2  -9  -3    0.95    0.23 
  -3  -9  -3    0.67    0.22 
  -4  -9  -3    0.38    0.19 
  -4  -9  -3    0.21    0.16 
  -5  -9  -3    0.79    0.25 
  -5  -9  -3    0.75    0.22 
  -6  -9  -3    0.11    0.21 
  -6  -9  -3   -0.02    0.18 
  -7  -9  -3    0.64    0.27 
  -7  -9  -3    0.45    0.29 
  -8  -9  -3    0.07    0.24 
 -14  10   3    0.20    0.25 
 -13  10   3    0.02    0.20 
 -12  10   3    0.82    0.22 
 -11  10   3    0.09    0.15 
 -10  10   3    0.49    0.17 
   9 -10  -3    9.13    0.57 
  -9  10   3    7.91    0.46 
   8 -10  -3    1.01    0.23 
  -8  10   3    0.51    0.15 
   7 -10  -3    3.87    0.39 
  -7  10   3    3.78    0.31 
   6 -10  -3    1.35    0.26 
  -6  10   3    1.37    0.20 
   5 -10  -3    1.40    0.26 
  -5  10   3    1.58    0.21 
   4 -10  -3    1.19    0.24 
  -4  10   3    1.23    0.19 
   3 -10  -3    0.75    0.21 
  -3  10   3    0.96    0.18 
   2 -10  -3   -0.03    0.12 
  -2  10   3    0.02    0.11 
   1 -10  -3    0.44    0.20 
   0 -10  -3   -0.01    0.16 
  -1 -10  -3    1.78    0.31 
  -2 -10  -3    0.64    0.21 
  -3 -10  -3    0.83    0.27 
  -4 -10  -3   -0.12    0.18 
  -5 -10  -3    0.19    0.23 
  -6 -10  -3   -0.11    0.27 
  -7 -10  -3    0.23    0.36 
 -13  11   3   -0.01    0.21 
 -12  11   3   -0.09    0.17 
 -11  11   3    0.15    0.16 
 -10  11   3    0.11    0.13 
   9 -11  -3    2.68    0.38 
   8 -11  -3    1.79    0.31 
  -8  11   3    1.64    0.23 
   7 -11  -3    0.25    0.20 
  -7  11   3    0.10    0.13 
   6 -11  -3   12.23    0.72 
  -6  11   3   13.18    0.59 
   5 -11  -3    0.07    0.16 
  -5  11   3   -0.11    0.09 
   4 -11  -3    0.43    0.20 
  -4  11   3    0.36    0.15 
   3 -11  -3   -0.12    0.13 
  -3  11   3   -0.03    0.11 
   2 -11  -3    0.36    0.19 
   1 -11  -3    6.36    0.56 
   0 -11  -3    0.23    0.21 
  -1 -11  -3    0.68    0.22 
  -2 -11  -3    0.11    0.17 
  -3 -11  -3    0.04    0.21 
  -4 -11  -3    0.04    0.25 
  -5 -11  -3    0.57    0.33 
  -6 -11  -3    0.04    0.34 
 -13  12   3   -0.13    0.23 
 -12  12   3    1.28    0.29 
 -11  12   3    0.30    0.20 
 -10  12   3    0.83    0.24 
   9 -12  -3    0.15    0.22 
  -9  12   3    0.06    0.14 
   8 -12  -3    0.25    0.19 
  -8  12   3   -0.03    0.13 
   7 -12  -3    0.10    0.18 
  -7  12   3    0.07    0.13 
   6 -12  -3    4.53    0.48 
  -6  12   3    4.44    0.37 
   5 -12  -3    1.94    0.35 
  -5  12   3    1.77    0.25 
   4 -12  -3   -0.01    0.16 
  -4  12   3   -0.13    0.12 
   3 -12  -3    0.50    0.22 
  -3  12   3    0.57    0.18 
   2 -12  -3    0.00    0.18 
   1 -12  -3    0.18    0.20 
   0 -12  -3   -0.03    0.20 
  -1 -12  -3   -0.12    0.17 
  -2 -12  -3    0.39    0.28 
  -3 -12  -3   -0.11    0.26 
  -4 -12  -3    0.14    0.34 
 -12  13   3    0.00    0.25 
 -11  13   3    0.02    0.23 
 -10  13   3    0.30    0.21 
   9 -13  -3    0.47    0.25 
  -9  13   3    0.32    0.19 
   8 -13  -3   -0.17    0.18 
  -8  13   3    0.12    0.16 
   7 -13  -3    0.32    0.24 
  -7  13   3    0.51    0.20 
   6 -13  -3    1.22    0.31 
  -6  13   3    0.95    0.22 
   5 -13  -3    0.71    0.27 
  -5  13   3    0.75    0.20 
   4 -13  -3   -0.06    0.19 
  -4  13   3    0.18    0.16 
   3 -13  -3    1.35    0.31 
   2 -13  -3    0.13    0.22 
   1 -13  -3    0.34    0.23 
   0 -13  -3    0.14    0.23 
  -1 -13  -3    0.15    0.30 
  -2 -13  -3    0.55    0.37 
  -3 -13  -3    0.31    0.39 
 -10  14   3   -0.15    0.23 
  -9  14   3    0.52    0.25 
   8 -14  -3    0.69    0.30 
  -8  14   3    0.47    0.23 
   7 -14  -3   -0.13    0.22 
  -7  14   3    0.09    0.20 
   6 -14  -3    0.72    0.31 
  -6  14   3    0.72    0.24 
   5 -14  -3    0.12    0.24 
  -5  14   3    0.17    0.19 
   4 -14  -3    0.09    0.25 
  -4  14   3    0.28    0.23 
   3 -14  -3    0.00    0.25 
   2 -14  -3   -0.12    0.22 
   1 -14  -3    0.14    0.27 
   0 -14  -3    0.35    0.27 
  -1 -14  -3    0.56    0.43 
   8 -15  -3    0.40    0.29 
  -8  15   3    0.06    0.28 
   7 -15  -3    0.51    0.31 
  -7  15   3    0.06    0.26 
   6 -15  -3    0.31    0.30 
  -6  15   3    0.24    0.27 
   5 -15  -3    0.35    0.31 
  -5  15   3   -0.11    0.25 
   4 -15  -3    0.45    0.30 
   3 -15  -3    0.02    0.24 
   2 -15  -3    0.21    0.28 
   1 -15   4    0.11    0.27 
   2 -15   4   -0.44    0.24 
  -3  15  -4   -0.34    0.18 
   3 -15   4    0.14    0.28 
  -4  15  -4    0.04    0.17 
   4 -15   4   -0.19    0.23 
  -5  15  -4   -0.02    0.19 
  -6  15  -4    0.10    0.19 
  -7  15  -4    0.07    0.20 
  -8  15  -4   -0.18    0.19 
  -2 -14   4   -0.08    0.21 
  -1 -14   4    0.00    0.26 
   0 -14   4   -0.16    0.25 
   1 -14   4    0.29    0.27 
  -2  14  -4    0.09    0.21 
   2 -14   4    0.29    0.26 
  -3  14  -4    0.25    0.19 
   3 -14   4    0.13    0.24 
  -4  14  -4    0.09    0.18 
   4 -14   4    0.30    0.24 
  -5  14  -4    0.03    0.19 
  -6  14  -4    0.72    0.23 
  -7  14  -4    0.02    0.19 
  -8  14  -4    0.10    0.19 
  -9  14  -4    0.09    0.19 
 -10  14  -4    0.08    0.21 
  -4 -13   4    0.12    0.23 
  -3 -13   4   -0.08    0.19 
  -2 -13   4    0.12    0.21 
  -1 -13   4    0.15    0.21 
   0 -13   4   -0.11    0.20 
   1 -13   4    0.21    0.22 
  -2  13  -4    0.06    0.17 
   2 -13   4    0.15    0.22 
  -3  13  -4    0.05    0.16 
   3 -13   4    0.23    0.20 
  -4  13  -4    0.02    0.16 
   4 -13   4    0.07    0.19 
  -5  13  -4    1.04    0.22 
   5 -13   4    0.70    0.24 
  -6  13  -4    0.43    0.19 
  -7  13  -4    0.29    0.19 
  -8  13  -4    0.05    0.18 
  -9  13  -4   -0.11    0.17 
 -10  13  -4    0.37    0.22 
 -11  13  -4   -0.11    0.18 
  -5 -12   4    0.11    0.28 
  -4 -12   4    1.17    0.32 
  -3 -12   4    0.36    0.24 
  -2 -12   4    0.04    0.18 
  -1 -12   4   -0.06    0.18 
   0 -12   4    0.28    0.19 
  -1  12  -4    0.11    0.16 
   1 -12   4    0.02    0.18 
  -2  12  -4    0.33    0.18 
   2 -12   4    0.18    0.20 
  -3  12  -4    0.57    0.18 
   3 -12   4    0.34    0.21 
  -4  12  -4   -0.06    0.12 
   4 -12   4   -0.02    0.17 
  -5  12  -4    2.93    0.31 
   5 -12   4    2.97    0.36 
  -6  12  -4    0.56    0.19 
  -7  12  -4    0.04    0.15 
  -8  12  -4    0.25    0.18 
  -9  12  -4    0.03    0.16 
 -10  12  -4   -0.12    0.17 
 -11  12  -4    0.38    0.22 
 -12  12  -4    0.30    0.21 
  -7 -11   4    0.24    0.30 
  -6 -11   4   -0.13    0.23 
  -5 -11   4    0.01    0.19 
  -4 -11   4    0.62    0.24 
  -3 -11   4   -0.03    0.16 
  -2 -11   4    0.23    0.18 
  -1 -11   4    0.02    0.15 
   0 -11   4    0.47    0.20 
  -1  11  -4   -0.04    0.13 
   1 -11   4   -0.08    0.13 
  -2  11  -4   -0.04    0.13 
   2 -11   4    0.04    0.16 
  -3  11  -4    0.30    0.15 
   3 -11   4    0.28    0.18 
  -4  11  -4    0.00    0.13 
   4 -11   4    0.08    0.15 
  -5  11  -4    0.27    0.14 
   5 -11   4    0.24    0.16 
  -6  11  -4    0.02    0.12 
  -7  11  -4    0.09    0.15 
  -8  11  -4    0.93    0.21 
  -9  11  -4    0.05    0.15 
 -10  11  -4   -0.23    0.15 
 -11  11  -4   -0.07    0.19 
 -12  11  -4    0.18    0.21 
  -8 -10   4   -0.13    0.29 
  -7 -10   4    0.08    0.23 
  -6 -10   4   -0.08    0.20 
  -5 -10   4   -0.02    0.17 
  -4 -10   4    0.09    0.17 
  -3 -10   4   -0.05    0.14 
  -2 -10   4    0.37    0.18 
  -1 -10   4    9.73    0.56 
   0  10  -4    3.70    0.35 
   0 -10   4    3.57    0.35 
  -1  10  -4   28.99    1.07 
   1 -10   4   29.66    1.17 
  -2  10  -4    2.09    0.25 
   2 -10   4    2.53    0.29 
  -3  10  -4   10.14    0.49 
   3 -10   4   10.73    0.58 
  -4  10  -4    0.64    0.17 
   4 -10   4    0.88    0.21 
  -5  10  -4    0.91    0.18 
  -6  10  -4    0.79    0.19 
  -7  10  -4    0.46    0.16 
  -8  10  -4    1.57    0.26 
  -9  10  -4    0.14    0.14 
 -10  10  -4   -0.07    0.16 
 -11  10  -4    0.22    0.20 
 -12  10  -4   -0.03    0.21 
 -13  10  -4    0.16    0.28 
  -9  -9   4    0.91    0.35 
  -8  -9   4    0.67    0.28 
  -7  -9   4    0.55    0.24 
  -6  -9   4    0.14    0.15 
  -5  -9   4    0.83    0.22 
  -4  -9   4    0.20    0.16 
  -3  -9   4    0.96    0.22 
  -2  -9   4    0.05    0.13 
  -1  -9   4    1.44    0.23 
   0   9  -4    1.17    0.20 
   0  -9   4    0.78    0.18 
  -1   9  -4    0.07    0.10 
   1  -9   4   -0.03    0.12 
  -2   9  -4    0.19    0.10 
  -2   9  -4   -0.03    0.09 
   2  -9   4    0.33    0.13 
  -3   9  -4    3.35    0.23 
  -3   9  -4    3.20    0.26 
   3  -9   4    3.26    0.30 
  -4   9  -4    0.50    0.14 
  -4   9  -4    0.71    0.12 
   4  -9   4    0.96    0.17 
  -5   9  -4    1.38    0.20 
  -5   9  -4    1.81    0.17 
   5  -9   4    1.51    0.20 
  -6   9  -4    8.60    0.44 
  -6   9  -4    8.96    0.39 
   6  -9   4    7.99    0.41 
  -7   9  -4   10.94    0.55 
  -7   9  -4   10.78    0.46 
  -8   9  -4    4.87    0.39 
  -9   9  -4    4.41    0.39 
 -10   9  -4    0.64    0.21 
 -11   9  -4    2.30    0.32 
 -12   9  -4    0.43    0.23 
 -13   9  -4    0.27    0.27 
 -10  -8   4    0.22    0.29 
 -10  -8   4    0.26    0.23 
  -9  -8   4    0.30    0.27 
  -8  -8   4   -0.16    0.17 
  -7  -8   4    0.23    0.17 
  -6  -8   4    1.12    0.24 
  -5  -8   4    0.14    0.14 
  -4  -8   4    2.92    0.32 
  -3  -8   4    2.74    0.31 
  -2  -8   4    0.35    0.14 
  -1  -8   4    0.14    0.13 
   0   8  -4    8.58    0.42 
   0  -8   4    8.39    0.46 
  -1   8  -4   29.12    1.05 
  -1   8  -4   29.24    1.02 
   1  -8   4   31.33    1.12 
  -2   8  -4   17.48    0.68 
  -2   8  -4   18.08    0.69 
   2  -8   4   19.78    0.75 
  -3   8  -4    0.68    0.14 
  -3   8  -4    0.71    0.12 
   3  -8   4    1.13    0.17 
  -4   8  -4   23.33    0.80 
  -4   8  -4   21.99    0.82 
  -5   8  -4    0.10    0.10 
  -5   8  -4    0.16    0.08 
   5  -8   4    0.07    0.07 
  -6   8  -4    0.06    0.08 
  -6   8  -4    0.01    0.11 
   6  -8   4    0.07    0.05 
  -7   8  -4    1.63    0.23 
  -7   8  -4    1.58    0.18 
  -8   8  -4    6.22    0.34 
  -8   8  -4    5.51    0.41 
  -9   8  -4    0.55    0.18 
  -9   8  -4    0.68    0.16 
 -10   8  -4    0.04    0.15 
 -10   8  -4   -0.15    0.12 
 -11   8  -4    0.54    0.20 
 -11   8  -4    0.50    0.17 
 -12   8  -4   -0.15    0.15 
 -12   8  -4   -0.15    0.20 
 -13   8  -4   -0.27    0.21 
 -10  -7   4    0.05    0.23 
  -9  -7   4   -0.08    0.17 
  -8  -7   4    0.01    0.14 
  -7  -7   4    9.88    0.59 
  -6  -7   4    6.20    0.43 
  -5  -7   4    3.23    0.33 
  -4  -7   4    7.31    0.45 
  -3  -7   4    3.77    0.33 
  -2  -7   4    2.62    0.27 
   1   7  -4    0.50    0.12 
  -1  -7   4    0.66    0.14 
   0   7  -4    0.05    0.08 
   0   7  -4    0.04    0.08 
   0  -7   4    0.12    0.08 
  -1   7  -4    0.04    0.07 
  -1   7  -4    0.03    0.07 
   1  -7   4    0.00    0.07 
  -2   7  -4    3.98    0.23 
  -2   7  -4    3.58    0.23 
   2  -7   4    4.12    0.25 
  -3   7  -4    0.94    0.12 
  -3   7  -4    0.58    0.11 
   3  -7   4    0.77    0.12 
  -4   7  -4   12.23    0.48 
  -4   7  -4   13.10    0.51 
   4  -7   4   11.98    0.52 
  -5   7  -4    2.91    0.19 
  -5   7  -4    2.53    0.23 
   5  -7   4    2.79    0.20 
  -6   7  -4   -0.04    0.08 
  -6   7  -4    0.03    0.08 
   6  -7   4    0.10    0.04 
  -7   7  -4    1.78    0.24 
  -7   7  -4    1.96    0.20 
  -8   7  -4    2.33    0.23 
  -8   7  -4    3.09    0.30 
  -9   7  -4    0.44    0.15 
  -9   7  -4    0.59    0.19 
 -10   7  -4    5.14    0.34 
 -10   7  -4    4.14    0.39 
 -11   7  -4    0.54    0.18 
 -12   7  -4    1.37    0.26 
 -13   7  -4    0.14    0.22 
 -14   7  -4    0.21    0.29 
 -11  -6   4   -0.11    0.24 
 -11  -6   4    0.07    0.22 
 -10  -6   4    1.14    0.28 
  -9  -6   4    0.22    0.19 
  -8  -6   4    1.01    0.23 
  -7  -6   4    0.58    0.17 
  -6  -6   4    1.27    0.21 
  -5  -6   4    3.32    0.32 
  -4  -6   4    1.25    0.20 
  -3  -6   4    0.56    0.15 
  -2  -6   4    3.95    0.28 
   1   6  -4   26.01    0.88 
  -1  -6   4   25.39    0.96 
   0   6  -4   52.54    1.61 
   0   6  -4   51.60    1.69 
   0  -6   4   52.28    1.75 
  -1   6  -4    5.21    0.26 
  -1   6  -4    4.74    0.24 
   1  -6   4    4.54    0.26 
  -2   6  -4   26.18    0.88 
  -2   6  -4   25.27    0.85 
   2  -6   4   25.85    0.91 
  -3   6  -4   15.17    0.55 
  -3   6  -4   14.88    0.54 
   3  -6   4   14.01    0.55 
  -4   6  -4   13.43    0.51 
  -4   6  -4   12.79    0.52 
   4  -6   4   14.03    0.53 
  -5   6  -4    2.82    0.23 
  -5   6  -4    2.97    0.19 
   5  -6   4    2.70    0.17 
  -6   6  -4    5.56    0.34 
  -6   6  -4    6.46    0.32 
   6  -6   4    6.74    0.27 
  -7   6  -4    0.99    0.15 
  -7   6  -4    1.04    0.19 
  -8   6  -4    0.01    0.11 
  -9   6  -4   -0.01    0.12 
 -10   6  -4    0.12    0.14 
 -11   6  -4   -0.15    0.13 
 -12   6  -4    0.62    0.21 
 -13   6  -4    0.25    0.23 
 -14   6  -4   -0.10    0.27 
 -12  -5   4    0.27    0.27 
 -12  -5   4    0.16    0.21 
 -11  -5   4    3.13    0.41 
 -10  -5   4    1.91    0.32 
  -9  -5   4    0.35    0.16 
  -8  -5   4    0.96    0.21 
  -7  -5   4    1.26    0.22 
  -6  -5   4    0.08    0.11 
  -5  -5   4    3.67    0.32 
  -4  -5   4    3.87    0.28 
  -3  -5   4    1.84    0.21 
  -2  -5   4    2.54    0.22 
   1   5  -4    5.29    0.26 
   1   5  -4    5.16    0.29 
  -1  -5   4    5.21    0.29 
   0   5  -4    5.98    0.30 
   0   5  -4    5.98    0.27 
   0  -5   4    6.19    0.31 
  -1   5  -4   -0.03    0.04 
  -1   5  -4   -0.06    0.04 
   1  -5   4   -0.04    0.05 
  -2   5  -4    2.62    0.16 
  -2   5  -4    2.87    0.17 
  -3   5  -4    1.07    0.12 
  -3   5  -4    1.09    0.11 
   3  -5   4    0.93    0.10 
  -4   5  -4    8.79    0.37 
  -4   5  -4    8.54    0.38 
   4  -5   4    8.94    0.35 
  -5   5  -4    9.04    0.41 
  -5   5  -4    8.95    0.39 
   5  -5   4    9.11    0.34 
  -6   5  -4   -0.05    0.07 
  -7   5  -4    0.55    0.13 
  -8   5  -4    1.31    0.19 
  -9   5  -4    2.20    0.26 
 -10   5  -4   15.26    0.70 
 -11   5  -4    1.34    0.25 
 -12   5  -4    0.45    0.20 
 -13   5  -4    0.71    0.28 
 -14   5  -4    0.01    0.29 
 -12  -4   4    0.16    0.23 
 -12  -4   4    0.01    0.24 
 -11  -4   4    0.25    0.19 
 -10  -4   4    0.03    0.15 
  -9  -4   4    0.20    0.15 
  -8  -4   4    2.36    0.30 
  -7  -4   4    0.73    0.18 
  -6  -4   4    0.18    0.11 
  -5  -4   4   13.28    0.60 
  -4  -4   4   13.72    0.59 
  -3  -4   4    1.81    0.19 
  -2  -4   4   74.76    2.43 
   1   4  -4   16.27    0.61 
   1   4  -4   15.31    0.54 
  -1  -4   4   16.18    0.61 
   0   4  -4  109.18    3.12 
   0   4  -4  107.02    3.29 
   0  -4   4  107.75    3.40 
  -1   4  -4   95.88    2.93 
  -1   4  -4   98.18    2.80 
   1  -4   4   95.50    3.03 
  -2   4  -4   20.92    0.69 
  -2   4  -4   20.80    0.71 
   2  -4   4   21.10    0.71 
  -3   4  -4    6.45    0.28 
  -3   4  -4    6.25    0.29 
   3  -4   4    6.56    0.25 
  -4   4  -4   12.85    0.51 
   4  -4   4   13.83    0.46 
  -5   4  -4    1.43    0.16 
  -6   4  -4    3.01    0.23 
  -7   4  -4    3.60    0.27 
  -8   4  -4    4.14    0.32 
  -9   4  -4    0.20    0.13 
 -10   4  -4    0.14    0.15 
 -11   4  -4    0.88    0.22 
 -12   4  -4    0.40    0.22 
 -13   4  -4   -0.24    0.21 
 -14   4  -4    0.43    0.33 
 -13  -3   4    0.03    0.23 
 -12  -3   4    0.78    0.25 
 -12  -3   4    0.70    0.27 
 -11  -3   4   -0.01    0.15 
 -10  -3   4    4.26    0.39 
  -9  -3   4    0.13    0.13 
  -8  -3   4   12.68    0.62 
  -7  -3   4    5.21    0.35 
  -6  -3   4    2.89    0.27 
  -5  -3   4    4.04    0.27 
  -4  -3   4    7.12    0.36 
  -3  -3   4   13.59    0.55 
   2   3  -4   16.85    0.63 
  -2  -3   4   15.82    0.62 
   1   3  -4    0.17    0.07 
   1   3  -4    0.16    0.04 
  -1  -3   4    0.21    0.06 
   0   3  -4    1.13    0.08 
   0   3  -4    1.03    0.11 
   0  -3   4    0.91    0.10 
  -1   3  -4    0.63    0.08 
  -1   3  -4    0.99    0.08 
   1  -3   4    0.53    0.06 
  -2   3  -4    2.08    0.13 
  -2   3  -4    2.23    0.14 
   2  -3   4    2.39    0.11 
  -3   3  -4   13.20    0.50 
   3  -3   4   14.07    0.45 
  -4   3  -4   29.11    0.98 
  -5   3  -4   41.45    1.37 
  -6   3  -4    0.13    0.10 
  -7   3  -4    9.41    0.46 
  -8   3  -4    0.21    0.13 
  -9   3  -4   29.66    1.13 
 -10   3  -4    0.23    0.16 
 -11   3  -4    0.03    0.16 
 -12   3  -4    0.59    0.23 
 -13   3  -4    1.19    0.32 
 -14   3  -4    0.07    0.31 
 -13  -2   4    0.29    0.28 
 -12  -2   4   -0.44    0.14 
 -12  -2   4    0.23    0.19 
 -11  -2   4   -0.02    0.13 
 -10  -2   4    0.24    0.15 
  -9  -2   4    0.76    0.18 
  -8  -2   4   -0.04    0.09 
  -7  -2   4    3.83    0.31 
  -6  -2   4    4.32    0.29 
  -5  -2   4   24.47    0.92 
  -4  -2   4   30.11    1.07 
  -3  -2   4    0.42    0.09 
   2   2  -4    9.44    0.40 
  -2  -2   4    9.96    0.40 
   1   2  -4   60.03    1.74 
   1   2  -4   60.58    1.88 
  -1  -2   4   60.26    1.93 
   0   2  -4    2.66    0.15 
   0  -2   4    2.64    0.14 
  -1   2  -4   41.25    1.31 
  -1   2  -4   42.44    1.25 
   1  -2   4   42.65    1.34 
  -2   2  -4   20.27    0.69 
   2  -2   4   20.97    0.66 
  -3   2  -4    0.26    0.07 
  -4   2  -4   -0.04    0.06 
  -5   2  -4   15.87    0.62 
  -6   2  -4    3.26    0.25 
  -7   2  -4    1.89    0.10 
  -7   2  -4    1.79    0.22 
  -8   2  -4   14.71    0.66 
  -9   2  -4   -0.10    0.12 
 -10   2  -4    0.55    0.18 
 -11   2  -4    0.21    0.18 
 -12   2  -4    0.13    0.20 
 -13   2  -4    0.16    0.26 
 -14  -1   4   -0.06    0.27 
 -13  -1   4    0.63    0.27 
 -12  -1   4    0.04    0.17 
 -12  -1   4    0.26    0.17 
 -11  -1   4    2.67    0.31 
 -10  -1   4    1.96    0.27 
  -9  -1   4   22.52    0.93 
  -8  -1   4    3.44    0.30 
  -7  -1   4   37.98    1.37 
  -6  -1   4   42.01    1.46 
  -5  -1   4   15.96    0.64 
  -4  -1   4    0.19    0.08 
  -3  -1   4    0.74    0.11 
   2   1  -4   40.05    1.27 
  -2  -1   4   38.43    1.29 
   1   1  -4    0.92    0.04 
   1   1  -4    0.84    0.09 
   1   1  -4    0.99    0.11 
   0   1  -4    0.68    0.04 
   0   1  -4    0.45    0.07 
   0   1  -4    0.71    0.08 
  -1   1  -4   16.32    0.55 
  -1   1  -4   15.89    0.54 
  -2   1  -4   93.83    2.94 
  -2   1  -4   95.78    2.87 
  -3   1  -4    4.45    0.17 
  -3   1  -4    4.51    0.24 
  -4   1  -4    0.96    0.13 
  -4   1  -4    1.01    0.07 
  -5   1  -4    1.47    0.17 
  -5   1  -4    1.46    0.10 
  -6   1  -4    4.50    0.29 
  -6   1  -4    4.30    0.20 
  -7   1  -4    6.67    0.39 
  -7   1  -4    7.01    0.29 
  -8   1  -4    1.23    0.21 
  -9   1  -4   15.91    0.74 
 -10   1  -4    0.03    0.13 
 -11   1  -4    0.15    0.17 
 -12   1  -4   -0.31    0.16 
 -13   1  -4   -0.06    0.25 
 -14   0   4    0.30    0.30 
 -13   0   4    0.95    0.30 
 -12   0   4   -0.06    0.14 
 -12   0   4    0.04    0.14 
 -11   0   4    0.15    0.13 
 -10   0   4    0.45    0.17 
  -9   0   4    4.68    0.34 
  -8   0   4    0.56    0.14 
  -7   0   4    1.51    0.19 
  -6   0   4    2.24    0.21 
  -5   0   4    2.25    0.20 
   4   0  -4   11.59    0.52 
   3   0  -4   34.61    1.20 
   2   0  -4    1.06    0.10 
   2   0  -4    0.99    0.12 
   1   0  -4  513.34   15.49 
   1   0  -4  497.60   14.89 
   0   0  -4  895.43   27.47 
   0   0  -4  976.99   28.60 
  -1   0  -4  163.65    4.87 
  -1   0  -4  163.65    5.06 
  -2   0  -4  297.47    8.83 
  -2   0  -4  299.02    9.15 
  -3   0  -4    2.71    0.18 
  -3   0  -4    2.88    0.15 
  -4   0  -4   22.52    0.75 
  -4   0  -4   21.86    0.79 
  -5   0  -4    7.23    0.37 
  -5   0  -4    7.12    0.30 
  -6   0  -4   56.61    1.91 
  -6   0  -4   59.20    1.87 
  -7   0  -4   -0.02    0.10 
  -7   0  -4   -0.01    0.06 
  -8   0  -4   -0.06    0.11 
  -9   0  -4    1.88    0.28 
 -10   0  -4    0.13    0.18 
 -11   0  -4   -0.16    0.15 
 -12   0  -4   -0.21    0.19 
 -13   0  -4    0.00    0.30 
 -14   1   4   -0.15    0.25 
 -13   1   4   -0.12    0.19 
 -12   1   4    0.42    0.17 
 -12   1   4    0.46    0.18 
 -11   1   4    1.80    0.25 
 -10   1   4   50.68    1.80 
  -9   1   4    4.12    0.30 
  -8   1   4    0.90    0.16 
  -7   1   4    0.57    0.13 
   6  -1  -4    0.27    0.11 
   5  -1  -4    0.13    0.09 
   4  -1  -4   57.56    1.92 
   3  -1  -4   96.27    3.07 
   2  -1  -4   25.68    0.94 
   2  -1  -4   26.48    0.87 
  -2   1   4   28.31    0.79 
   1  -1  -4   15.60    0.52 
   1  -1  -4   15.38    0.58 
   0  -1  -4    0.61    0.07 
   0  -1  -4    0.61    0.09 
  -1  -1  -4    0.30    0.07 
  -1  -1  -4    0.42    0.07 
  -2  -1  -4   67.08    2.14 
  -2  -1  -4   66.95    2.07 
  -3  -1  -4   23.89    0.83 
  -3  -1  -4   23.98    0.83 
  -4  -1  -4   24.61    0.87 
  -4  -1  -4   23.88    0.84 
  -5  -1  -4    3.57    0.21 
  -5  -1  -4    3.48    0.27 
  -6  -1  -4   21.24    0.78 
  -6  -1  -4   21.66    0.84 
  -7  -1  -4    3.46    0.32 
  -7  -1  -4    2.88    0.22 
  -8  -1  -4    9.57    0.55 
  -8  -1  -4   10.64    0.46 
  -9  -1  -4    0.00    0.16 
 -10  -1  -4    1.28    0.27 
 -11  -1  -4    1.20    0.29 
 -12  -1  -4    0.14    0.24 
 -13  -1  -4    0.00    0.28 
 -15   2   4   -0.03    0.29 
 -14   2   4    0.02    0.21 
 -13   2   4    0.01    0.16 
 -12   2   4    0.34    0.18 
 -12   2   4    0.76    0.21 
 -11   2   4    1.51    0.23 
 -11   2   4    1.28    0.23 
 -10   2   4    3.54    0.31 
  -9   2   4   -0.04    0.09 
  -8   2   4    6.35    0.36 
   7  -2  -4   18.78    0.80 
   6  -2  -4    0.19    0.10 
   5  -2  -4   21.28    0.83 
   4  -2  -4  253.93    7.90 
   3  -2  -4   82.02    2.69 
  -3   2   4   85.15    2.41 
   2  -2  -4   -0.04    0.05 
   1  -2  -4  314.02    9.37 
   1  -2  -4  296.44    8.95 
  -1   2   4  300.74    8.59 
   0  -2  -4   44.27    1.47 
  -1  -2  -4  126.08    3.97 
  -1  -2  -4  126.70    3.79 
  -2  -2  -4  105.67    3.40 
  -2  -2  -4  109.60    3.27 
  -3  -2  -4    2.31    0.18 
  -3  -2  -4    1.87    0.17 
  -4  -2  -4    4.67    0.27 
  -4  -2  -4    4.75    0.26 
  -5  -2  -4   13.80    0.57 
  -5  -2  -4   12.26    0.52 
  -6  -2  -4    3.45    0.30 
  -6  -2  -4    3.79    0.24 
  -7  -2  -4    5.06    0.31 
  -7  -2  -4    5.37    0.38 
  -8  -2  -4    5.96    0.35 
  -8  -2  -4    6.19    0.42 
  -9  -2  -4    0.04    0.17 
 -10  -2  -4    0.38    0.20 
 -11  -2  -4   -0.09    0.22 
 -12  -2  -4    0.01    0.22 
 -15   3   4    2.25    0.42 
 -14   3   4    0.38    0.26 
 -13   3   4    0.25    0.18 
 -12   3   4    1.51    0.26 
 -11   3   4    0.07    0.12 
 -11   3   4   -0.10    0.12 
 -10   3   4   10.79    0.55 
   9  -3  -4    0.40    0.13 
   8  -3  -4    2.04    0.26 
   7  -3  -4   13.17    0.61 
   6  -3  -4   25.17    0.97 
   5  -3  -4    8.99    0.45 
  -5   3   4    9.56    0.37 
   4  -3  -4    5.04    0.30 
  -4   3   4    5.05    0.22 
   3  -3  -4   11.48    0.50 
  -3   3   4   12.01    0.40 
   2  -3  -4   17.53    0.54 
   2  -3  -4   15.68    0.65 
  -2   3   4   16.73    0.54 
   1  -3  -4    0.05    0.06 
   1  -3  -4    0.03    0.02 
  -1   3   4    0.00    0.04 
   0  -3  -4    7.24    0.29 
   0  -3  -4    8.82    0.38 
  -1  -3  -4    0.59    0.09 
  -1  -3  -4    0.51    0.11 
  -2  -3  -4   32.20    1.07 
  -2  -3  -4   32.47    1.14 
  -3  -3  -4    0.50    0.10 
  -3  -3  -4    0.42    0.11 
  -4  -3  -4    0.79    0.13 
  -4  -3  -4    0.97    0.15 
  -5  -3  -4    0.24    0.11 
  -5  -3  -4    0.25    0.10 
  -6  -3  -4    6.85    0.41 
  -6  -3  -4    6.77    0.37 
  -7  -3  -4    1.51    0.23 
  -7  -3  -4    1.62    0.21 
  -8  -3  -4   18.61    0.79 
  -8  -3  -4   18.03    0.83 
  -9  -3  -4    1.23    0.26 
 -10  -3  -4   -0.19    0.19 
 -11  -3  -4   -0.03    0.21 
 -12  -3  -4   -0.24    0.21 
 -15   4   4    0.18    0.25 
 -14   4   4   -0.10    0.17 
 -13   4   4   -0.02    0.15 
 -12   4   4    0.34    0.17 
 -11   4   4    0.02    0.13 
 -11   4   4    0.07    0.13 
  10  -4  -4    1.68    0.24 
 -10   4   4    0.86    0.20 
   9  -4  -4   -0.03    0.09 
   8  -4  -4    8.86    0.49 
   7  -4  -4    3.16    0.28 
   6  -4  -4    3.45    0.28 
  -6   4   4    3.40    0.21 
   5  -4  -4   56.19    1.92 
  -5   4   4   56.53    1.70 
   4  -4  -4  250.09    7.82 
  -4   4   4  251.40    7.14 
   3  -4  -4   81.68    2.64 
  -3   4   4   79.56    2.35 
   2  -4  -4   39.33    1.17 
   2  -4  -4   38.22    1.35 
  -2   4   4   37.84    1.17 
   1  -4  -4   16.93    0.69 
   1  -4  -4   17.99    0.55 
  -1   4   4   16.42    0.59 
   0  -4  -4    0.48    0.06 
   0  -4  -4    0.39    0.10 
  -1  -4  -4    6.05    0.34 
  -2  -4  -4    3.81    0.27 
  -2  -4  -4    3.90    0.22 
  -3  -4  -4    0.30    0.11 
  -3  -4  -4    0.43    0.10 
  -4  -4  -4   36.71    1.28 
  -4  -4  -4   37.48    1.32 
  -5  -4  -4    2.07    0.23 
  -5  -4  -4    2.31    0.25 
  -6  -4  -4    0.57    0.17 
  -6  -4  -4    0.81    0.17 
  -7  -4  -4    0.24    0.16 
  -7  -4  -4    0.17    0.13 
  -8  -4  -4    0.04    0.17 
  -8  -4  -4    0.23    0.15 
  -9  -4  -4    0.25    0.20 
 -10  -4  -4    0.16    0.21 
 -11  -4  -4    0.24    0.26 
 -15   5   4   -0.05    0.25 
 -14   5   4    0.75    0.25 
 -13   5   4    0.20    0.15 
 -12   5   4    5.73    0.40 
  11  -5  -4    0.04    0.14 
 -11   5   4    0.10    0.12 
  10  -5  -4   19.34    0.86 
 -10   5   4   19.44    0.79 
   9  -5  -4    1.51    0.22 
  -9   5   4    1.13    0.17 
   8  -5  -4    1.43    0.21 
  -8   5   4    1.83    0.20 
  -8   5   4    1.63    0.18 
   7  -5  -4    0.08    0.08 
  -7   5   4    0.08    0.08 
   6  -5  -4    1.70    0.22 
  -6   5   4    1.86    0.17 
   5  -5  -4    0.62    0.14 
  -5   5   4    0.52    0.10 
   4  -5  -4   14.36    0.63 
  -4   5   4   13.78    0.50 
   3  -5  -4   -0.01    0.07 
  -3   5   4    0.10    0.06 
   2  -5  -4    1.81    0.21 
   2  -5  -4    1.93    0.08 
  -2   5   4    2.08    0.16 
   1  -5  -4    4.00    0.28 
   1  -5  -4    4.17    0.17 
  -1   5   4    4.34    0.24 
   0  -5  -4    0.02    0.08 
   0  -5  -4   -0.02    0.04 
  -1  -5  -4   11.64    0.52 
  -1  -5  -4    9.58    0.40 
  -2  -5  -4    1.43    0.21 
  -2  -5  -4    1.87    0.17 
  -3  -5  -4    0.17    0.09 
  -3  -5  -4    0.18    0.12 
  -4  -5  -4    8.63    0.46 
  -4  -5  -4    9.10    0.44 
  -5  -5  -4    0.87    0.19 
  -5  -5  -4    1.04    0.19 
  -6  -5  -4    2.07    0.27 
  -6  -5  -4    2.26    0.28 
  -7  -5  -4    7.43    0.48 
  -7  -5  -4    7.49    0.46 
  -8  -5  -4   -0.05    0.17 
  -8  -5  -4    0.07    0.15 
  -9  -5  -4    0.40    0.21 
 -10  -5  -4   -0.42    0.19 
 -11  -5  -4    0.36    0.28 
 -14   6   4    0.45    0.27 
 -13   6   4    0.49    0.19 
 -12   6   4    0.44    0.17 
 -12   6   4    0.65    0.18 
  11  -6  -4    0.01    0.14 
 -11   6   4    0.53    0.16 
 -11   6   4    0.74    0.18 
  10  -6  -4    1.89    0.28 
 -10   6   4    2.36    0.25 
 -10   6   4    1.76    0.21 
   9  -6  -4    0.04    0.10 
  -9   6   4   -0.07    0.08 
  -9   6   4    0.02    0.08 
   8  -6  -4    2.62    0.28 
  -8   6   4    2.61    0.20 
  -8   6   4    2.16    0.22 
   7  -6  -4    0.44    0.13 
  -7   6   4    0.57    0.10 
  -7   6   4    0.62    0.12 
   6  -6  -4    4.63    0.33 
  -6   6   4    4.89    0.22 
  -6   6   4    4.80    0.26 
   5  -6  -4    6.45    0.39 
  -5   6   4    6.67    0.31 
  -5   6   4    6.52    0.23 
   4  -6  -4   13.14    0.62 
  -4   6   4   13.16    0.49 
   3  -6  -4   10.99    0.54 
  -3   6   4   11.43    0.44 
   2  -6  -4   22.23    0.91 
  -2   6   4   22.66    0.78 
   1  -6  -4    0.26    0.04 
   1  -6  -4    0.10    0.10 
   0  -6  -4   18.68    0.82 
   0  -6  -4   20.18    0.66 
  -1  -6  -4   16.11    0.74 
  -1  -6  -4   17.27    0.61 
  -2  -6  -4    4.52    0.35 
  -2  -6  -4    3.04    0.20 
  -3  -6  -4   14.00    0.57 
  -3  -6  -4   12.75    0.65 
  -4  -6  -4    0.98    0.18 
  -4  -6  -4    1.26    0.23 
  -5  -6  -4   17.65    0.75 
  -5  -6  -4   16.81    0.78 
  -6  -6  -4    0.29    0.15 
  -6  -6  -4    0.16    0.15 
  -7  -6  -4    1.45    0.24 
  -7  -6  -4    1.15    0.25 
  -8  -6  -4   -0.18    0.17 
  -8  -6  -4    0.15    0.18 
  -9  -6  -4    0.07    0.21 
 -10  -6  -4    0.11    0.22 
 -15   7   4    0.22    0.25 
 -14   7   4    0.70    0.26 
 -13   7   4    0.03    0.13 
 -12   7   4    1.96    0.27 
  11  -7  -4    0.06    0.14 
 -11   7   4   -0.07    0.10 
  10  -7  -4    0.15    0.15 
 -10   7   4    0.33    0.12 
   9  -7  -4   -0.09    0.11 
  -9   7   4    0.08    0.07 
  -9   7   4    0.02    0.09 
   8  -7  -4    0.98    0.20 
  -8   7   4    1.11    0.13 
  -8   7   4    0.93    0.16 
   7  -7  -4    8.56    0.48 
  -7   7   4    8.42    0.32 
  -7   7   4    7.75    0.38 
   6  -7  -4    0.57    0.15 
  -6   7   4    0.50    0.11 
  -6   7   4    0.57    0.05 
   5  -7  -4    0.00    0.08 
  -5   7   4    0.07    0.06 
   4  -7  -4   12.16    0.61 
  -4   7   4   12.81    0.49 
   3  -7  -4    4.80    0.33 
  -3   7   4    4.59    0.26 
   2  -7  -4    2.82    0.29 
  -2   7   4    3.73    0.24 
   1  -7  -4    1.03    0.07 
   1  -7  -4    0.99    0.19 
   0  -7  -4    1.95    0.13 
   0  -7  -4    1.68    0.25 
  -1  -7  -4    4.26    0.37 
  -1  -7  -4    4.71    0.25 
  -2  -7  -4    0.07    0.07 
  -2  -7  -4   -0.08    0.11 
  -3  -7  -4    1.21    0.17 
  -3  -7  -4    0.82    0.21 
  -4  -7  -4    0.89    0.19 
  -4  -7  -4    1.11    0.24 
  -5  -7  -4   13.37    0.62 
  -5  -7  -4   11.89    0.68 
  -6  -7  -4   -0.18    0.13 
  -6  -7  -4   -0.03    0.15 
  -7  -7  -4    0.78    0.24 
  -7  -7  -4    0.98    0.25 
  -8  -7  -4    0.20    0.23 
  -8  -7  -4   -0.21    0.18 
  -9  -7  -4    0.69    0.29 
 -15   8   4    0.05    0.26 
 -14   8   4    0.32    0.21 
 -13   8   4   -0.04    0.16 
 -12   8   4    0.14    0.16 
 -11   8   4    0.07    0.12 
  10  -8  -4    0.06    0.14 
 -10   8   4    0.18    0.12 
   9  -8  -4    0.94    0.23 
  -9   8   4    1.40    0.20 
   8  -8  -4    3.27    0.35 
  -8   8   4    2.79    0.25 
   7  -8  -4    2.34    0.30 
  -7   8   4    2.37    0.23 
   6  -8  -4   21.18    0.93 
  -6   8   4   20.77    0.76 
   5  -8  -4    0.28    0.14 
  -5   8   4    0.24    0.10 
   4  -8  -4   31.29    1.22 
  -4   8   4   29.17    1.02 
   3  -8  -4    2.99    0.33 
  -3   8   4    2.53    0.23 
   2  -8  -4   25.13    1.04 
  -2   8   4   24.62    0.90 
   1  -8  -4    0.21    0.14 
   0  -8  -4    3.20    0.17 
   0  -8  -4    2.84    0.33 
  -1  -8  -4    6.18    0.44 
  -1  -8  -4    7.09    0.32 
  -2  -8  -4    0.49    0.18 
  -2  -8  -4    0.14    0.08 
  -3  -8  -4    7.55    0.43 
  -3  -8  -4   10.40    0.59 
  -4  -8  -4    0.06    0.14 
  -4  -8  -4    0.05    0.16 
  -5  -8  -4    5.00    0.48 
  -5  -8  -4    5.06    0.40 
  -6  -8  -4    0.53    0.21 
  -6  -8  -4   -0.10    0.18 
  -7  -8  -4   -0.03    0.21 
  -7  -8  -4    0.20    0.21 
  -8  -8  -4   -0.03    0.27 
  -8  -8  -4   -0.29    0.20 
 -14   9   4    0.12    0.22 
 -13   9   4    0.06    0.17 
 -12   9   4   10.78    0.57 
 -11   9   4    0.51    0.17 
  10  -9  -4    2.88    0.36 
 -10   9   4    3.23    0.31 
   9  -9  -4    4.77    0.44 
  -9   9   4    4.73    0.35 
   8  -9  -4    0.63    0.20 
  -8   9   4    0.67    0.15 
   7  -9  -4   10.49    0.61 
  -7   9   4   10.96    0.49 
   6  -9  -4   23.77    1.03 
  -6   9   4   23.02    0.85 
   5  -9  -4    1.10    0.23 
  -5   9   4    1.18    0.17 
   4  -9  -4    3.05    0.35 
  -4   9   4    3.46    0.27 
   3  -9  -4    0.24    0.15 
  -3   9   4    0.30    0.12 
   2  -9  -4    0.01    0.11 
  -2   9   4    0.09    0.11 
   1  -9  -4    0.09    0.14 
   0  -9  -4    0.45    0.18 
  -1  -9  -4    2.29    0.33 
  -2  -9  -4    0.67    0.22 
  -3  -9  -4    0.53    0.21 
  -4  -9  -4    0.20    0.19 
  -5  -9  -4   -0.19    0.16 
  -6  -9  -4    0.35    0.28 
  -7  -9  -4    1.32    0.38 
 -14  10   4    0.19    0.24 
 -13  10   4   -0.22    0.18 
 -12  10   4    0.18    0.17 
 -11  10   4    0.23    0.16 
  10 -10  -4    0.23    0.17 
 -10  10   4    0.31    0.15 
   9 -10  -4    0.99    0.26 
  -9  10   4    1.05    0.20 
   8 -10  -4    0.46    0.20 
  -8  10   4    0.83    0.18 
   7 -10  -4   -0.06    0.13 
  -7  10   4    0.16    0.12 
   6 -10  -4    7.28    0.49 
  -6  10   4    5.98    0.36 
   5 -10  -4    7.04    0.50 
  -5  10   4    6.24    0.37 
   4 -10  -4    1.80    0.30 
  -4  10   4    1.74    0.22 
   3 -10  -4    3.02    0.38 
  -3  10   4    3.48    0.31 
   2 -10  -4    0.00    0.15 
   1 -10  -4    0.04    0.16 
   0 -10  -4    0.67    0.23 
  -1 -10  -4    4.53    0.46 
  -2 -10  -4    0.25    0.18 
  -3 -10  -4    0.51    0.22 
  -4 -10  -4    0.45    0.24 
  -5 -10  -4    0.11    0.24 
  -6 -10  -4    0.07    0.29 
 -13  11   4    0.17    0.23 
 -12  11   4   -0.04    0.16 
 -11  11   4    3.52    0.37 
  10 -11  -4    4.96    0.52 
 -10  11   4    6.15    0.41 
   9 -11  -4    3.22    0.42 
  -9  11   4    2.64    0.30 
   8 -11  -4   -0.08    0.17 
  -8  11   4    0.18    0.13 
   7 -11  -4    0.24    0.19 
  -7  11   4    0.32    0.15 
   6 -11  -4    2.30    0.36 
  -6  11   4    1.70    0.24 
   5 -11  -4    0.39    0.20 
  -5  11   4    0.59    0.16 
   4 -11  -4    0.04    0.15 
  -4  11   4    0.14    0.12 
   3 -11  -4   -0.13    0.15 
  -3  11   4   -0.20    0.09 
   2 -11  -4   -0.08    0.15 
   1 -11  -4   -0.01    0.16 
   0 -11  -4    0.09    0.17 
  -1 -11  -4   -0.06    0.17 
  -2 -11  -4    0.02    0.19 
  -3 -11  -4    0.40    0.26 
  -4 -11  -4    0.35    0.28 
  -5 -11  -4    0.40    0.34 
 -13  12   4    0.04    0.26 
 -12  12   4    0.04    0.21 
 -11  12   4   -0.02    0.18 
 -10  12   4    0.04    0.15 
   9 -12  -4    0.49    0.24 
  -9  12   4    0.15    0.15 
   8 -12  -4    0.34    0.22 
  -8  12   4    0.12    0.13 
   7 -12  -4    0.34    0.22 
   6 -12  -4    8.01    0.64 
  -6  12   4    9.40    0.51 
   5 -12  -4    0.12    0.21 
  -5  12   4    0.10    0.15 
   4 -12  -4    0.58    0.23 
  -4  12   4    0.35    0.17 
   3 -12  -4    4.39    0.50 
  -3  12   4    4.36    0.41 
   2 -12  -4    0.37    0.21 
   1 -12  -4    0.14    0.20 
   0 -12  -4    0.16    0.21 
  -1 -12  -4    0.44    0.24 
  -2 -12  -4    1.46    0.37 
  -3 -12  -4    0.13    0.28 
  -4 -12  -4    0.20    0.34 
 -12  13   4    2.51    0.40 
 -11  13   4    0.08    0.21 
 -10  13   4    1.20    0.28 
   9 -13  -4   -0.02    0.21 
  -9  13   4   -0.07    0.16 
   8 -13  -4    0.51    0.27 
  -8  13   4    0.26    0.18 
   7 -13  -4   -0.03    0.21 
  -7  13   4   -0.05    0.16 
   6 -13  -4    2.11    0.40 
  -6  13   4    1.51    0.26 
   5 -13  -4   -0.11    0.20 
  -5  13   4    0.04    0.16 
   4 -13  -4    0.33    0.26 
  -4  13   4   -0.24    0.13 
   3 -13  -4    0.12    0.22 
   2 -13  -4    0.03    0.21 
   1 -13  -4    0.28    0.25 
   0 -13  -4    0.24    0.25 
  -1 -13  -4    0.02    0.28 
  -2 -13  -4    0.47    0.36 
 -10  14   4    0.15    0.24 
   9 -14  -4    0.01    0.25 
  -9  14   4    0.03    0.21 
   8 -14  -4    0.11    0.25 
  -8  14   4    0.01    0.21 
   7 -14  -4    0.19    0.26 
  -7  14   4   -0.04    0.19 
   6 -14  -4    0.11    0.24 
  -6  14   4   -0.04    0.19 
   5 -14  -4    0.86    0.32 
  -5  14   4    1.24    0.28 
   4 -14  -4   -0.08    0.22 
   3 -14  -4    0.02    0.23 
   2 -14  -4   -0.20    0.21 
   1 -14  -4   -0.11    0.23 
   0 -14  -4    0.13    0.27 
   8 -15  -4    0.19    0.30 
  -8  15   4    0.05    0.26 
   7 -15  -4   -0.05    0.26 
  -7  15   4    0.26    0.28 
   6 -15  -4    0.37    0.30 
  -6  15   4    0.43    0.30 
   5 -15  -4    0.09    0.28 
  -5  15   4    0.43    0.31 
   4 -15  -4    0.07    0.24 
   3 -15  -4    0.20    0.28 
   1 -15   5    0.00    0.26 
   2 -15   5    1.01    0.35 
  -3  15  -5   -0.05    0.19 
   3 -15   5    0.21    0.29 
  -4  15  -5   -0.09    0.19 
  -5  15  -5    0.12    0.20 
  -6  15  -5    0.53    0.21 
  -7  15  -5    0.00    0.19 
  -2 -14   5   -0.16    0.18 
  -1 -14   5    0.16    0.23 
   0 -14   5    0.24    0.27 
   1 -14   5   -0.08    0.23 
  -2  14  -5    0.12    0.22 
   2 -14   5   -0.04    0.23 
  -3  14  -5   -0.10    0.18 
   3 -14   5    0.41    0.27 
  -4  14  -5   -0.05    0.18 
   4 -14   5   -0.14    0.23 
  -5  14  -5    0.65    0.24 
  -6  14  -5   -0.09    0.19 
  -7  14  -5    0.00    0.18 
  -8  14  -5    0.95    0.26 
  -9  14  -5    0.27    0.23 
  -4 -13   5    0.52    0.26 
  -3 -13   5    0.03    0.22 
  -2 -13   5    0.58    0.27 
  -1 -13   5    0.13    0.20 
   0 -13   5    0.39    0.22 
  -1  13  -5    2.12    0.33 
   1 -13   5    1.90    0.36 
  -2  13  -5    1.71    0.29 
   2 -13   5    0.82    0.28 
  -3  13  -5    0.14    0.19 
   3 -13   5    0.16    0.20 
  -4  13  -5    0.68    0.21 
   4 -13   5    0.58    0.25 
  -5  13  -5    0.65    0.21 
  -6  13  -5    0.05    0.17 
  -7  13  -5    0.18    0.18 
  -8  13  -5   -0.34    0.15 
  -9  13  -5    0.00    0.16 
 -10  13  -5   -0.10    0.18 
  -5 -12   5    0.16    0.24 
  -4 -12   5    0.04    0.19 
  -3 -12   5    0.02    0.20 
  -2 -12   5    0.03    0.18 
  -1 -12   5   -0.28    0.15 
   0 -12   5    0.00    0.16 
  -1  12  -5    0.03    0.15 
   1 -12   5    0.04    0.16 
  -2  12  -5    0.21    0.16 
   2 -12   5    0.37    0.22 
  -3  12  -5    0.32    0.17 
   3 -12   5    0.19    0.18 
  -4  12  -5    0.26    0.16 
   4 -12   5    0.27    0.19 
  -5  12  -5    0.89    0.21 
  -6  12  -5    0.74    0.20 
  -7  12  -5    1.82    0.28 
  -8  12  -5    0.26    0.18 
  -9  12  -5    0.22    0.20 
 -10  12  -5   -0.18    0.16 
 -11  12  -5    1.99    0.33 
  -7 -11   5    0.28    0.30 
  -6 -11   5    0.17    0.23 
  -5 -11   5   -0.10    0.19 
  -4 -11   5    0.11    0.21 
  -3 -11   5    0.36    0.19 
  -2 -11   5    0.39    0.19 
  -1 -11   5    2.44    0.33 
   0 -11   5    0.23    0.17 
  -1  11  -5    5.40    0.42 
   1 -11   5    6.08    0.46 
  -2  11  -5    5.06    0.39 
   2 -11   5    5.90    0.44 
  -3  11  -5    0.25    0.14 
   3 -11   5    0.09    0.16 
  -4  11  -5    0.73    0.18 
   4 -11   5    0.82    0.21 
  -5  11  -5    1.46    0.22 
   5 -11   5    0.41    0.17 
  -6  11  -5    0.74    0.19 
  -7  11  -5    1.03    0.23 
  -8  11  -5    0.84    0.22 
  -9  11  -5    0.23    0.17 
 -10  11  -5   -0.03    0.18 
 -11  11  -5   -0.08    0.17 
 -12  11  -5   -0.24    0.17 
  -8 -10   5    0.06    0.30 
  -7 -10   5   -0.01    0.24 
  -6 -10   5    0.51    0.25 
  -5 -10   5   -0.10    0.16 
  -4 -10   5    0.74    0.22 
  -3 -10   5    0.73    0.23 
  -2 -10   5    0.06    0.17 
  -1 -10   5    1.98    0.29 
   0  10  -5    0.05    0.13 
   0 -10   5   -0.03    0.12 
  -1  10  -5    4.06    0.34 
   1 -10   5    3.80    0.35 
  -2  10  -5    1.79    0.20 
  -2  10  -5    1.07    0.20 
   2 -10   5    1.62    0.24 
  -3  10  -5    1.61    0.22 
   3 -10   5    1.85    0.26 
  -4  10  -5   -0.05    0.11 
   4 -10   5    0.13    0.14 
  -5  10  -5    9.33    0.47 
   5 -10   5    8.38    0.46 
  -6  10  -5    0.44    0.16 
  -7  10  -5   -0.01    0.13 
  -8  10  -5    0.77    0.20 
  -9  10  -5    0.08    0.16 
 -10  10  -5    0.24    0.18 
 -11  10  -5   -0.09    0.17 
 -12  10  -5    0.27    0.21 
 -13  10  -5   -0.02    0.21 
  -9  -9   5    0.06    0.27 
  -8  -9   5   -0.04    0.24 
  -7  -9   5    0.41    0.23 
  -6  -9   5    0.36    0.19 
  -5  -9   5    0.52    0.19 
  -4  -9   5    1.21    0.26 
  -3  -9   5    0.38    0.17 
  -2  -9   5    6.48    0.43 
  -1  -9   5   29.73    1.18 
   0   9  -5    4.79    0.35 
   0  -9   5    4.63    0.37 
  -1   9  -5   22.95    0.85 
  -1   9  -5   22.69    0.87 
   1  -9   5   22.18    0.91 
  -2   9  -5   11.50    0.50 
  -2   9  -5   10.69    0.49 
   2  -9   5   10.54    0.53 
  -3   9  -5   -0.10    0.09 
  -3   9  -5    0.06    0.08 
   3  -9   5   -0.06    0.07 
  -4   9  -5    0.30    0.10 
  -4   9  -5    0.46    0.13 
   4  -9   5    0.13    0.07 
  -5   9  -5    5.93    0.34 
  -5   9  -5    5.91    0.31 
   5  -9   5    5.78    0.34 
  -6   9  -5    1.24    0.21 
  -6   9  -5    1.43    0.17 
  -7   9  -5    1.84    0.25 
  -7   9  -5    2.54    0.22 
  -8   9  -5    1.32    0.21 
  -8   9  -5    1.08    0.22 
  -9   9  -5    1.12    0.23 
 -10   9  -5    0.50    0.20 
 -11   9  -5    0.14    0.17 
 -12   9  -5    0.02    0.19 
 -13   9  -5   -0.11    0.16 
 -10  -8   5    0.43    0.31 
  -9  -8   5    0.95    0.30 
  -8  -8   5    1.10    0.28 
  -7  -8   5    0.83    0.23 
  -6  -8   5    3.16    0.37 
  -5  -8   5    3.46    0.36 
  -4  -8   5    0.17    0.16 
  -3  -8   5    0.18    0.13 
  -2  -8   5    6.64    0.41 
  -1  -8   5    3.51    0.31 
   0   8  -5   -0.02    0.10 
   0   8  -5    0.07    0.10 
   0  -8   5    0.07    0.11 
  -1   8  -5    0.09    0.09 
  -1   8  -5   -0.01    0.09 
   1  -8   5   -0.01    0.09 
  -2   8  -5    0.09    0.09 
  -2   8  -5    0.05    0.08 
   2  -8   5    0.02    0.07 
  -3   8  -5    1.65    0.17 
  -3   8  -5    1.58    0.18 
   3  -8   5    2.09    0.20 
  -4   8  -5    3.14    0.21 
  -4   8  -5    2.56    0.24 
   4  -8   5    2.92    0.24 
  -5   8  -5   11.94    0.49 
  -5   8  -5   11.59    0.52 
   5  -8   5   11.10    0.50 
  -6   8  -5    0.31    0.13 
  -6   8  -5    0.39    0.12 
  -7   8  -5    8.67    0.46 
  -7   8  -5    8.26    0.41 
  -8   8  -5    0.15    0.14 
  -8   8  -5    0.34    0.14 
  -9   8  -5    7.96    0.49 
  -9   8  -5    7.87    0.43 
 -10   8  -5    7.50    0.49 
 -10   8  -5    7.53    0.44 
 -11   8  -5    0.12    0.16 
 -11   8  -5    0.26    0.18 
 -12   8  -5    1.34    0.29 
 -12   8  -5    1.16    0.28 
 -13   8  -5    0.26    0.21 
 -10  -7   5    0.34    0.26 
  -9  -7   5    0.06    0.18 
  -8  -7   5    0.91    0.24 
  -7  -7   5    1.19    0.24 
  -6  -7   5    0.52    0.18 
  -5  -7   5    1.36    0.24 
  -4  -7   5   18.65    0.83 
  -3  -7   5    4.63    0.34 
  -2  -7   5    5.29    0.36 
   1   7  -5    3.02    0.24 
  -1  -7   5    2.96    0.26 
   0   7  -5    3.78    0.26 
   0   7  -5    3.70    0.24 
   0  -7   5    3.71    0.26 
  -1   7  -5   18.51    0.67 
  -1   7  -5   18.44    0.71 
   1  -7   5   18.97    0.74 
  -2   7  -5  101.96    3.01 
  -2   7  -5  100.38    3.13 
   2  -7   5  102.71    3.25 
  -3   7  -5    6.02    0.30 
  -3   7  -5    6.06    0.29 
   3  -7   5    4.88    0.28 
  -4   7  -5    0.00    0.06 
  -4   7  -5    0.02    0.07 
   4  -7   5    0.00    0.07 
  -5   7  -5    0.26    0.08 
  -5   7  -5    0.17    0.10 
   5  -7   5    0.16    0.06 
  -6   7  -5    7.86    0.38 
  -6   7  -5    8.33    0.42 
  -7   7  -5    0.60    0.17 
  -7   7  -5    0.89    0.15 
  -8   7  -5    0.86    0.17 
  -8   7  -5    0.68    0.18 
  -9   7  -5   -0.06    0.13 
  -9   7  -5   -0.16    0.11 
 -10   7  -5    0.44    0.21 
 -10   7  -5    0.54    0.17 
 -11   7  -5    0.66    0.19 
 -12   7  -5   -0.16    0.16 
 -13   7  -5    0.19    0.23 
 -11  -6   5    0.62    0.29 
 -10  -6   5    0.22    0.21 
  -9  -6   5   16.35    0.84 
  -8  -6   5    0.37    0.16 
  -7  -6   5    4.44    0.40 
  -6  -6   5   -0.07    0.09 
  -5  -6   5    2.63    0.29 
  -4  -6   5    2.45    0.27 
  -3  -6   5    0.35    0.13 
  -2  -6   5    6.42    0.36 
   1   6  -5    0.49    0.10 
   1   6  -5    0.53    0.12 
  -1  -6   5    0.35    0.11 
   0   6  -5    0.51    0.12 
   0   6  -5    0.61    0.10 
   0  -6   5    0.38    0.11 
  -1   6  -5    2.58    0.20 
  -1   6  -5    2.55    0.17 
   1  -6   5    2.62    0.19 
  -2   6  -5    7.48    0.32 
  -2   6  -5    7.06    0.30 
   2  -6   5    4.82    0.28 
  -3   6  -5    0.72    0.12 
  -3   6  -5    0.67    0.11 
   3  -6   5    0.86    0.11 
  -4   6  -5    5.76    0.29 
  -4   6  -5    5.93    0.30 
   4  -6   5    5.75    0.27 
  -5   6  -5   10.74    0.46 
  -5   6  -5   10.63    0.47 
   5  -6   5   10.90    0.42 
  -6   6  -5    4.83    0.29 
  -6   6  -5    5.12    0.31 
  -7   6  -5   20.18    0.78 
  -7   6  -5   20.94    0.81 
  -8   6  -5    5.45    0.34 
  -9   6  -5    5.19    0.34 
 -10   6  -5    1.82    0.26 
 -11   6  -5    0.00    0.15 
 -12   6  -5    0.79    0.24 
 -13   6  -5   -0.07    0.22 
 -12  -5   5    0.00    0.27 
 -12  -5   5   -0.06    0.23 
 -11  -5   5    0.20    0.22 
 -10  -5   5    0.18    0.17 
  -9  -5   5    0.05    0.14 
  -8  -5   5    0.09    0.13 
  -7  -5   5    2.52    0.30 
  -6  -5   5    3.69    0.33 
  -5  -5   5    2.56    0.28 
  -4  -5   5    3.77    0.30 
  -3  -5   5   25.66    0.97 
  -2  -5   5   48.69    1.66 
   1   5  -5   21.95    0.82 
   1   5  -5   21.85    0.74 
  -1  -5   5   22.35    0.83 
   0   5  -5   52.97    1.75 
   0   5  -5   56.29    1.65 
   0  -5   5   54.91    1.80 
  -1   5  -5    0.67    0.11 
  -1   5  -5    0.75    0.10 
   1  -5   5    0.75    0.11 
  -2   5  -5   82.22    2.43 
  -2   5  -5   83.17    2.54 
   2  -5   5   81.78    2.60 
  -3   5  -5   71.06    2.21 
  -3   5  -5   71.26    2.14 
   3  -5   5   71.56    2.25 
  -4   5  -5   23.01    0.81 
  -4   5  -5   22.89    0.81 
   4  -5   5   23.71    0.79 
  -5   5  -5   36.13    1.22 
  -5   5  -5   36.72    1.21 
  -6   5  -5    0.23    0.10 
  -7   5  -5    1.04    0.17 
  -8   5  -5    0.19    0.13 
  -9   5  -5    2.60    0.29 
 -10   5  -5    2.73    0.31 
 -11   5  -5   -0.13    0.15 
 -12   5  -5   -0.11    0.17 
 -13   5  -5    0.15    0.25 
 -12  -4   5    0.14    0.23 
 -11  -4   5    0.19    0.20 
 -10  -4   5    0.66    0.21 
  -9  -4   5    1.46    0.25 
  -8  -4   5   11.00    0.59 
  -7  -4   5    3.10    0.31 
  -6  -4   5    3.34    0.30 
  -5  -4   5    0.67    0.15 
  -4  -4   5    1.58    0.20 
  -3  -4   5    5.99    0.33 
   2   4  -5   -0.06    0.06 
  -2  -4   5   -0.02    0.06 
   1   4  -5    7.21    0.29 
   1   4  -5    7.21    0.35 
  -1  -4   5    7.15    0.34 
   0   4  -5    2.00    0.12 
   0   4  -5    1.86    0.16 
   0  -4   5    1.90    0.15 
  -1   4  -5    0.11    0.05 
  -1   4  -5    0.07    0.04 
   1  -4   5   -0.03    0.03 
  -2   4  -5    4.84    0.24 
  -2   4  -5    4.87    0.23 
   2  -4   5    4.71    0.21 
  -3   4  -5    0.71    0.11 
  -3   4  -5    0.79    0.11 
   3  -4   5    1.13    0.07 
  -4   4  -5    1.79    0.17 
  -5   4  -5   32.63    1.11 
  -6   4  -5    4.33    0.28 
  -7   4  -5    0.55    0.15 
  -8   4  -5    0.12    0.15 
  -9   4  -5   14.73    0.68 
 -10   4  -5    5.89    0.44 
 -11   4  -5    7.06    0.47 
 -12   4  -5    0.63    0.24 
 -13   4  -5    0.22    0.28 
 -13  -3   5    0.18    0.27 
 -12  -3   5    0.08    0.20 
 -11  -3   5    0.08    0.15 
 -10  -3   5    0.29    0.16 
  -9  -3   5    0.38    0.16 
  -8  -3   5    5.05    0.36 
  -7  -3   5    0.22    0.12 
  -6  -3   5    0.65    0.14 
  -5  -3   5    4.88    0.31 
  -4  -3   5   35.33    1.26 
  -3  -3   5   56.99    1.90 
   2   3  -5    0.93    0.14 
  -2  -3   5    1.04    0.13 
   1   3  -5  113.91    3.49 
  -1  -3   5  114.63    3.60 
   0   3  -5   38.51    1.23 
   0  -3   5   37.77    1.26 
  -1   3  -5    3.36    0.18 
  -1   3  -5    3.35    0.16 
   1  -3   5    3.17    0.16 
  -2   3  -5  134.00    4.08 
  -2   3  -5  136.14    3.91 
   2  -3   5  136.93    4.19 
  -3   3  -5   26.11    0.88 
  -4   3  -5    2.82    0.21 
  -5   3  -5    0.22    0.10 
  -6   3  -5   19.74    0.76 
  -7   3  -5   14.84    0.63 
  -8   3  -5    1.17    0.20 
  -9   3  -5   -0.08    0.14 
 -10   3  -5    1.27    0.25 
 -11   3  -5    0.37    0.18 
 -12   3  -5    0.09    0.21 
 -13   3  -5    0.47    0.28 
 -13  -2   5    0.21    0.25 
 -12  -2   5    0.84    0.22 
 -11  -2   5    3.46    0.36 
 -10  -2   5   13.31    0.68 
  -9  -2   5    0.42    0.14 
  -8  -2   5    4.76    0.34 
  -7  -2   5    0.23    0.11 
  -6  -2   5    7.11    0.40 
  -5  -2   5    1.91    0.21 
  -4  -2   5   30.17    1.08 
  -3  -2   5    2.51    0.19 
   2   2  -5    0.43    0.09 
  -2  -2   5    0.46    0.09 
   1   2  -5    0.76    0.10 
   1   2  -5    0.78    0.05 
  -1  -2   5    0.71    0.09 
   0   2  -5   -0.01    0.04 
   0   2  -5   -0.02    0.02 
   0  -2   5   -0.03    0.03 
  -1   2  -5    1.42    0.12 
   1  -2   5    1.30    0.09 
  -2   2  -5    0.25    0.07 
   2  -2   5    0.35    0.04 
  -3   2  -5    1.57    0.15 
  -4   2  -5   19.11    0.70 
  -5   2  -5   80.28    2.53 
  -6   2  -5   17.42    0.70 
  -7   2  -5   20.64    0.83 
  -8   2  -5    5.66    0.38 
  -9   2  -5    0.00    0.13 
 -10   2  -5    1.69    0.27 
 -11   2  -5    3.72    0.41 
 -12   2  -5    1.95    0.38 
 -13   2  -5    1.15    0.35 
 -14  -1   5    0.27    0.33 
 -13  -1   5   -0.05    0.19 
 -12  -1   5    0.41    0.17 
 -11  -1   5    0.06    0.14 
 -10  -1   5    2.68    0.31 
  -9  -1   5   -0.03    0.11 
  -8  -1   5    0.98    0.19 
  -7  -1   5    2.97    0.27 
  -6  -1   5    2.97    0.26 
  -5  -1   5   33.21    1.19 
  -4  -1   5   43.62    1.49 
   3   1  -5   29.66    1.04 
  -3  -1   5   30.72    1.05 
   2   1  -5  132.98    4.04 
   2   1  -5  133.67    4.21 
   1   1  -5    9.78    0.39 
   1   1  -5    9.68    0.42 
   1   1  -5   10.17    0.30 
   0   1  -5  287.50    8.84 
   0   1  -5  286.70    8.50 
  -1   1  -5   76.51    2.34 
  -1   1  -5   71.65    2.26 
  -2   1  -5   18.39    0.66 
  -2   1  -5   19.29    0.63 
  -3   1  -5   70.91    2.23 
  -3   1  -5   72.18    2.23 
  -4   1  -5   26.73    0.93 
  -4   1  -5   26.68    0.86 
  -5   1  -5   34.63    1.12 
  -5   1  -5   34.98    1.20 
  -6   1  -5    3.05    0.27 
  -6   1  -5    3.77    0.18 
  -7   1  -5    2.00    0.24 
  -8   1  -5    3.68    0.33 
  -9   1  -5    0.17    0.15 
 -10   1  -5    1.44    0.27 
 -11   1  -5    0.32    0.20 
 -12   1  -5   -0.04    0.21 
 -13   1  -5    0.02    0.31 
 -14   0   5    0.82    0.34 
 -13   0   5    0.34    0.24 
 -12   0   5    0.03    0.13 
 -11   0   5    1.75    0.26 
 -10   0   5   12.60    0.64 
  -9   0   5   36.27    1.36 
  -8   0   5    6.40    0.38 
  -7   0   5    1.09    0.18 
  -6   0   5    1.04    0.16 
   5   0  -5   38.46    1.40 
  -5   0   5   38.72    1.34 
   4   0  -5    1.34    0.18 
   3   0  -5   34.32    1.13 
   3   0  -5   33.54    1.20 
   2   0  -5   65.55    2.06 
   2   0  -5   67.89    2.18 
   1   0  -5   38.15    1.19 
   1   0  -5   37.49    1.27 
   0   0  -5    1.60    0.12 
   0   0  -5    1.78    0.14 
  -1   0  -5   13.57    0.50 
  -1   0  -5   14.44    0.51 
  -2   0  -5    6.51    0.29 
  -2   0  -5    6.41    0.27 
  -3   0  -5   17.95    0.62 
  -3   0  -5   17.47    0.65 
  -4   0  -5    5.38    0.29 
  -4   0  -5    4.83    0.24 
  -5   0  -5    0.08    0.09 
  -5   0  -5    0.12    0.07 
  -6   0  -5   14.08    0.54 
  -6   0  -5   13.41    0.60 
  -7   0  -5    7.75    0.44 
  -7   0  -5    7.84    0.35 
  -8   0  -5   -0.10    0.10 
  -9   0  -5    1.84    0.28 
 -10   0  -5    0.35    0.20 
 -11   0  -5    0.36    0.21 
 -12   0  -5   -0.16    0.24 
 -13   0  -5   -0.31    0.32 
 -14   1   5    0.10    0.23 
 -13   1   5    0.32    0.23 
 -12   1   5    0.66    0.20 
 -11   1   5    0.12    0.13 
 -10   1   5    0.17    0.14 
  -9   1   5   -0.03    0.10 
  -8   1   5    6.12    0.38 
  -7   1   5    4.42    0.29 
   6  -1  -5    9.44    0.50 
   5  -1  -5    5.96    0.35 
   4  -1  -5    7.85    0.40 
   3  -1  -5   29.50    1.02 
   3  -1  -5   32.15    1.10 
   2  -1  -5   25.94    0.85 
   2  -1  -5   25.71    0.93 
  -2   1   5   26.25    0.76 
   1  -1  -5    9.35    0.34 
   1  -1  -5    9.09    0.39 
   0  -1  -5  569.47   17.31 
   0  -1  -5  560.65   16.63 
  -1  -1  -5  314.55    9.58 
  -1  -1  -5  307.69    9.20 
  -2  -1  -5   15.44    0.57 
  -2  -1  -5   15.54    0.58 
  -3  -1  -5   67.64    2.18 
  -3  -1  -5   67.54    2.13 
  -4  -1  -5   33.86    1.16 
  -4  -1  -5   34.04    1.16 
  -5  -1  -5    2.66    0.24 
  -5  -1  -5    2.64    0.20 
  -6  -1  -5    0.41    0.11 
  -6  -1  -5    0.35    0.13 
  -7  -1  -5    1.31    0.16 
  -7  -1  -5    0.78    0.18 
  -8  -1  -5    0.63    0.19 
  -9  -1  -5    1.47    0.27 
 -10  -1  -5    0.12    0.18 
 -11  -1  -5    0.74    0.27 
 -12  -1  -5    0.24    0.26 
 -15   2   5    0.26    0.31 
 -14   2   5    0.12    0.23 
 -13   2   5    0.97    0.25 
 -12   2   5    0.98    0.24 
 -12   2   5    1.70    0.26 
 -11   2   5    2.26    0.27 
 -10   2   5    9.02    0.50 
  -9   2   5    1.91    0.24 
   8  -2  -5    0.13    0.11 
   7  -2  -5    0.06    0.09 
   6  -2  -5   38.98    1.42 
   5  -2  -5    1.51    0.19 
   4  -2  -5   30.98    1.13 
  -4   2   5   31.44    0.95 
   3  -2  -5    4.20    0.26 
  -3   2   5    4.05    0.16 
   2  -2  -5   29.88    1.07 
  -2   2   5   30.40    0.89 
   1  -2  -5    5.29    0.28 
   0  -2  -5    5.66    0.29 
   0  -2  -5    5.47    0.23 
  -1  -2  -5    1.88    0.17 
  -1  -2  -5    1.97    0.14 
  -2  -2  -5    1.31    0.15 
  -2  -2  -5    1.15    0.13 
  -3  -2  -5    3.21    0.22 
  -3  -2  -5    3.89    0.24 
  -4  -2  -5    3.22    0.23 
  -4  -2  -5    3.67    0.24 
  -5  -2  -5    0.05    0.08 
  -5  -2  -5    0.02    0.08 
  -6  -2  -5    0.11    0.09 
  -6  -2  -5    0.07    0.12 
  -7  -2  -5    0.30    0.15 
  -7  -2  -5    0.13    0.10 
  -8  -2  -5    2.01    0.30 
  -9  -2  -5    2.57    0.34 
 -10  -2  -5    0.27    0.21 
 -11  -2  -5    0.84    0.29 
 -12  -2  -5    0.67    0.29 
 -15   3   5    1.13    0.35 
 -14   3   5   -0.06    0.21 
 -13   3   5   -0.14    0.16 
 -12   3   5    0.21    0.15 
 -12   3   5    0.15    0.15 
 -11   3   5    1.32    0.23 
 -10   3   5    2.50    0.27 
   9  -3  -5    0.05    0.09 
   8  -3  -5    0.32    0.12 
   7  -3  -5   11.99    0.59 
   6  -3  -5   40.17    1.45 
   5  -3  -5    5.18    0.32 
  -5   3   5    5.17    0.24 
   4  -3  -5   41.85    1.47 
  -4   3   5   41.63    1.25 
   3  -3  -5    9.63    0.46 
   3  -3  -5    9.57    0.36 
  -3   3   5   10.26    0.34 
   2  -3  -5   27.46    0.87 
   2  -3  -5   28.17    1.01 
  -2   3   5   26.83    0.84 
   1  -3  -5    0.66    0.12 
   1  -3  -5    0.82    0.07 
   0  -3  -5    6.72    0.35 
  -1  -3  -5   88.82    2.86 
  -1  -3  -5   88.20    2.70 
  -2  -3  -5   13.48    0.52 
  -2  -3  -5   12.99    0.56 
  -3  -3  -5   20.04    0.74 
  -3  -3  -5   20.09    0.78 
  -4  -3  -5    9.55    0.46 
  -4  -3  -5   10.73    0.49 
  -5  -3  -5    2.69    0.27 
  -5  -3  -5    2.16    0.23 
  -6  -3  -5    4.17    0.34 
  -6  -3  -5    3.77    0.30 
  -7  -3  -5    0.13    0.11 
  -7  -3  -5    0.04    0.13 
  -8  -3  -5    3.57    0.38 
  -9  -3  -5    0.34    0.20 
 -10  -3  -5    0.19    0.22 
 -11  -3  -5    0.11    0.24 
 -15   4   5    0.44    0.31 
 -14   4   5    3.67    0.42 
 -13   4   5    0.31    0.17 
 -12   4   5    3.86    0.37 
 -12   4   5    3.46    0.36 
 -11   4   5    7.82    0.45 
 -11   4   5    7.29    0.45 
  10  -4  -5   12.24    0.67 
   9  -4  -5   11.10    0.59 
   8  -4  -5    5.01    0.35 
   7  -4  -5   15.90    0.71 
  -7   4   5   15.80    0.59 
   6  -4  -5   23.29    0.94 
  -6   4   5   23.83    0.79 
   5  -4  -5    0.14    0.09 
  -5   4   5   -0.01    0.05 
   4  -4  -5   17.50    0.73 
  -4   4   5   17.34    0.58 
   3  -4  -5    0.61    0.13 
   3  -4  -5    0.41    0.05 
  -3   4   5    0.29    0.07 
   2  -4  -5    3.05    0.26 
   2  -4  -5    3.37    0.14 
  -2   4   5    3.07    0.17 
   1  -4  -5    1.41    0.18 
   1  -4  -5    1.34    0.08 
   0  -4  -5    2.51    0.23 
   0  -4  -5    2.95    0.16 
  -1  -4  -5    0.06    0.06 
  -1  -4  -5   -0.01    0.08 
  -2  -4  -5    0.92    0.16 
  -2  -4  -5    0.75    0.11 
  -3  -4  -5    1.19    0.16 
  -3  -4  -5    1.50    0.21 
  -4  -4  -5    3.30    0.27 
  -4  -4  -5    3.58    0.30 
  -5  -4  -5    6.92    0.41 
  -5  -4  -5    6.35    0.39 
  -6  -4  -5    2.25    0.27 
  -6  -4  -5    1.99    0.26 
  -7  -4  -5   10.32    0.55 
  -7  -4  -5   10.12    0.56 
  -8  -4  -5    0.59    0.22 
  -8  -4  -5    0.41    0.21 
  -9  -4  -5    0.07    0.21 
 -10  -4  -5    0.14    0.24 
 -11  -4  -5    0.07    0.23 
 -15   5   5    0.32    0.30 
 -14   5   5    0.28    0.20 
 -13   5   5    0.42    0.17 
 -12   5   5    0.05    0.14 
 -12   5   5   -0.11    0.16 
  11  -5  -5    0.55    0.21 
 -11   5   5    0.29    0.14 
  10  -5  -5    0.97    0.22 
 -10   5   5    0.30    0.14 
   9  -5  -5    0.34    0.13 
  -9   5   5    0.25    0.11 
   8  -5  -5    2.83    0.30 
  -8   5   5    3.07    0.24 
   7  -5  -5    3.62    0.32 
  -7   5   5    3.50    0.23 
   6  -5  -5    1.83    0.24 
  -6   5   5    1.70    0.16 
   5  -5  -5    2.41    0.26 
  -5   5   5    3.01    0.18 
   4  -5  -5   31.02    1.18 
  -4   5   5   31.94    0.99 
   3  -5  -5   12.36    0.57 
   3  -5  -5   12.38    0.40 
  -3   5   5   11.55    0.44 
   2  -5  -5   16.33    0.68 
   2  -5  -5   15.54    0.50 
  -2   5   5   14.95    0.55 
   1  -5  -5    4.30    0.30 
   1  -5  -5    4.18    0.18 
   0  -5  -5    5.97    0.26 
   0  -5  -5    6.25    0.37 
  -1  -5  -5    0.35    0.13 
  -1  -5  -5    0.10    0.05 
  -2  -5  -5   13.82    0.65 
  -2  -5  -5   14.78    0.56 
  -3  -5  -5    0.06    0.10 
  -3  -5  -5    0.22    0.10 
  -4  -5  -5   15.66    0.66 
  -4  -5  -5   15.70    0.73 
  -5  -5  -5    2.04    0.25 
  -5  -5  -5    2.14    0.28 
  -6  -5  -5    5.41    0.43 
  -6  -5  -5    6.11    0.40 
  -7  -5  -5    0.63    0.20 
  -7  -5  -5    0.89    0.22 
  -8  -5  -5    0.52    0.24 
  -8  -5  -5    0.62    0.23 
  -9  -5  -5   -0.06    0.21 
 -10  -5  -5    0.21    0.24 
 -15   6   5    0.16    0.25 
 -14   6   5    1.73    0.31 
 -13   6   5    2.99    0.35 
 -13   6   5    2.89    0.33 
 -12   6   5    8.25    0.48 
 -12   6   5    9.17    0.50 
  11  -6  -5   -0.04    0.14 
 -11   6   5    0.08    0.11 
 -11   6   5    0.01    0.11 
  10  -6  -5    9.98    0.57 
 -10   6   5    9.08    0.46 
 -10   6   5    8.71    0.45 
   9  -6  -5    0.87    0.20 
  -9   6   5    1.11    0.18 
  -9   6   5    1.01    0.15 
   8  -6  -5   26.87    1.07 
  -8   6   5   26.37    0.90 
  -8   6   5   24.05    0.90 
   7  -6  -5    5.40    0.37 
  -7   6   5    5.06    0.25 
  -7   6   5    5.08    0.28 
   6  -6  -5    9.86    0.52 
  -6   6   5    9.14    0.39 
   5  -6  -5    0.59    0.15 
  -5   6   5    0.50    0.10 
   4  -6  -5   10.65    0.54 
  -4   6   5   10.30    0.41 
   3  -6  -5    7.94    0.45 
  -3   6   5    7.92    0.35 
   2  -6  -5    3.86    0.14 
   2  -6  -5    3.66    0.32 
  -2   6   5    3.72    0.23 
   1  -6  -5    0.18    0.04 
   1  -6  -5   -0.04    0.08 
   0  -6  -5    0.27    0.06 
   0  -6  -5    0.00    0.09 
  -1  -6  -5    0.50    0.16 
  -1  -6  -5    0.19    0.08 
  -2  -6  -5    1.52    0.23 
  -2  -6  -5    1.55    0.17 
  -3  -6  -5    5.01    0.30 
  -3  -6  -5    4.08    0.37 
  -4  -6  -5    6.42    0.44 
  -4  -6  -5    7.49    0.41 
  -5  -6  -5    0.37    0.16 
  -5  -6  -5    0.51    0.17 
  -6  -6  -5    0.96    0.24 
  -6  -6  -5    1.43    0.25 
  -7  -6  -5    2.40    0.32 
  -7  -6  -5    2.50    0.35 
  -8  -6  -5    1.14    0.28 
  -8  -6  -5    1.03    0.29 
  -9  -6  -5    1.25    0.32 
 -10  -6  -5    0.18    0.24 
 -15   7   5    0.16    0.24 
 -14   7   5    0.01    0.17 
 -13   7   5    0.20    0.16 
 -12   7   5   -0.31    0.11 
  11  -7  -5    0.23    0.18 
 -11   7   5    0.19    0.13 
  10  -7  -5    0.30    0.16 
 -10   7   5    0.12    0.10 
   9  -7  -5    1.09    0.23 
  -9   7   5    0.94    0.16 
   8  -7  -5    8.78    0.52 
  -8   7   5    8.73    0.42 
   7  -7  -5    1.90    0.27 
  -7   7   5    1.35    0.17 
   6  -7  -5   22.42    0.93 
  -6   7   5   20.81    0.76 
   5  -7  -5    0.40    0.13 
  -5   7   5    0.25    0.09 
   4  -7  -5    3.76    0.34 
  -4   7   5    3.49    0.22 
   3  -7  -5    0.48    0.14 
  -3   7   5    0.53    0.11 
   2  -7  -5   55.39    1.59 
   2  -7  -5   47.18    1.87 
  -2   7   5   55.23    1.69 
   1  -7  -5   27.45    1.13 
   1  -7  -5   28.80    0.90 
   0  -7  -5    0.26    0.07 
   0  -7  -5    0.18    0.13 
  -1  -7  -5    6.77    0.32 
  -1  -7  -5    6.69    0.44 
  -2  -7  -5   15.11    0.74 
  -3  -7  -5   12.34    0.66 
  -3  -7  -5   12.39    0.55 
  -4  -7  -5   11.95    0.56 
  -4  -7  -5   10.19    0.62 
  -5  -7  -5    1.36    0.23 
  -5  -7  -5    1.48    0.28 
  -6  -7  -5   -0.09    0.15 
  -6  -7  -5    0.03    0.18 
  -7  -7  -5    0.04    0.18 
  -7  -7  -5    0.27    0.21 
  -8  -7  -5   -0.16    0.21 
  -8  -7  -5   -0.03    0.25 
  -9  -7  -5   -0.36    0.21 
 -15   8   5    0.36    0.26 
 -14   8   5    0.91    0.25 
 -13   8   5    0.78    0.21 
 -12   8   5    0.54    0.17 
  11  -8  -5    0.00    0.17 
 -11   8   5    0.02    0.12 
  10  -8  -5    1.40    0.27 
 -10   8   5    1.14    0.20 
   9  -8  -5    0.46    0.18 
  -9   8   5    0.93    0.16 
   8  -8  -5    1.45    0.27 
  -8   8   5    1.34    0.19 
   7  -8  -5    6.05    0.45 
  -7   8   5    6.35    0.34 
   6  -8  -5    0.04    0.12 
  -6   8   5    0.09    0.09 
   5  -8  -5   -0.12    0.11 
  -5   8   5    0.03    0.08 
   4  -8  -5    0.14    0.14 
  -4   8   5    0.11    0.09 
   3  -8  -5    3.73    0.37 
  -3   8   5    3.28    0.26 
   2  -8  -5    0.33    0.15 
  -2   8   5    0.32    0.12 
   1  -8  -5    1.56    0.24 
   0  -8  -5    0.04    0.13 
  -1  -8  -5   -0.02    0.11 
  -1  -8  -5    0.19    0.06 
  -2  -8  -5    0.32    0.16 
  -2  -8  -5    0.52    0.10 
  -3  -8  -5   -0.06    0.12 
  -3  -8  -5    0.32    0.17 
  -4  -8  -5    4.78    0.47 
  -4  -8  -5    5.66    0.38 
  -5  -8  -5    0.18    0.18 
  -5  -8  -5    0.10    0.16 
  -6  -8  -5    0.42    0.23 
  -6  -8  -5    0.55    0.24 
  -7  -8  -5    0.10    0.21 
  -7  -8  -5    0.07    0.22 
  -8  -8  -5    0.09    0.32 
  -8  -8  -5    0.09    0.23 
 -14   9   5   -0.02    0.21 
 -13   9   5    0.16    0.18 
 -12   9   5    0.15    0.16 
  11  -9  -5    0.09    0.19 
 -11   9   5    0.49    0.17 
  10  -9  -5   -0.01    0.15 
 -10   9   5    0.21    0.14 
   9  -9  -5    0.58    0.22 
  -9   9   5    0.47    0.14 
   8  -9  -5    2.83    0.36 
  -8   9   5    2.64    0.26 
   7  -9  -5    0.46    0.19 
  -7   9   5    0.45    0.13 
   6  -9  -5   27.42    1.15 
  -6   9   5   25.65    0.93 
   5  -9  -5   11.62    0.65 
  -5   9   5   10.96    0.49 
   4  -9  -5    0.07    0.12 
  -4   9   5    0.06    0.11 
   3  -9  -5    2.56    0.33 
  -3   9   5    1.99    0.24 
   2  -9  -5    7.36    0.49 
   1  -9  -5    6.24    0.50 
   0  -9  -5    5.41    0.48 
  -1  -9  -5   18.32    0.90 
  -2  -9  -5    1.14    0.25 
  -3  -9  -5    0.07    0.15 
  -4  -9  -5    0.31    0.19 
  -5  -9  -5    0.27    0.22 
  -6  -9  -5    0.87    0.31 
  -7  -9  -5    0.08    0.30 
 -14  10   5    0.23    0.24 
 -13  10   5    1.02    0.26 
 -12  10   5    0.68    0.20 
 -11  10   5    1.05    0.21 
  10 -10  -5    5.09    0.50 
 -10  10   5    5.35    0.36 
   9 -10  -5    4.29    0.45 
  -9  10   5    3.96    0.33 
   8 -10  -5    5.62    0.51 
  -8  10   5    5.69    0.36 
   7 -10  -5   -0.05    0.13 
  -7  10   5    0.03    0.10 
   6 -10  -5   10.46    0.65 
  -6  10   5   11.28    0.52 
   5 -10  -5   -0.05    0.14 
  -5  10   5   -0.17    0.09 
   4 -10  -5    0.04    0.14 
  -4  10   5   -0.06    0.10 
   3 -10  -5   -0.09    0.14 
  -3  10   5   -0.08    0.10 
   2 -10  -5    0.10    0.16 
   1 -10  -5    0.64    0.22 
   0 -10  -5   -0.16    0.15 
  -1 -10  -5    1.22    0.27 
  -2 -10  -5    0.19    0.18 
  -3 -10  -5   -0.15    0.14 
  -4 -10  -5   -0.24    0.17 
  -5 -10  -5    0.26    0.27 
  -6 -10  -5   -0.28    0.28 
 -13  11   5    0.10    0.21 
 -12  11   5    0.00    0.18 
 -11  11   5    0.21    0.17 
  10 -11  -5    0.40    0.25 
 -10  11   5    0.36    0.17 
   9 -11  -5    0.36    0.23 
  -9  11   5    0.26    0.14 
   8 -11  -5    0.07    0.18 
  -8  11   5    0.14    0.13 
   7 -11  -5    0.09    0.17 
  -7  11   5   -0.12    0.10 
   6 -11  -5    5.11    0.50 
  -6  11   5    4.66    0.36 
   5 -11  -5    0.50    0.22 
  -5  11   5    0.37    0.15 
   4 -11  -5   -0.06    0.17 
  -4  11   5   -0.03    0.10 
   3 -11  -5    1.31    0.29 
  -3  11   5    1.78    0.27 
   2 -11  -5    1.83    0.34 
   1 -11  -5    6.22    0.57 
   0 -11  -5    0.14    0.16 
  -1 -11  -5    3.16    0.44 
  -2 -11  -5    0.29    0.22 
  -3 -11  -5    0.00    0.22 
  -4 -11  -5    0.48    0.32 
  -5 -11  -5    0.18    0.34 
 -13  12   5    1.20    0.32 
 -12  12   5    0.61    0.25 
 -11  12   5    0.03    0.19 
  10 -12  -5    0.34    0.28 
 -10  12   5    0.43    0.19 
   9 -12  -5    1.82    0.36 
  -9  12   5    1.84    0.26 
   8 -12  -5    0.17    0.23 
  -8  12   5    0.19    0.15 
   7 -12  -5    0.22    0.20 
  -7  12   5    0.16    0.13 
   6 -12  -5    1.35    0.32 
  -6  12   5    1.92    0.26 
   5 -12  -5    0.19    0.22 
   4 -12  -5    0.78    0.25 
   3 -12  -5    0.11    0.20 
   2 -12  -5    0.07    0.20 
   1 -12  -5    0.11    0.20 
   0 -12  -5    0.39    0.24 
  -1 -12  -5    0.51    0.26 
  -2 -12  -5    0.31    0.28 
  -3 -12  -5    0.09    0.31 
  -4 -12  -5    1.15    0.47 
 -12  13   5    0.17    0.26 
 -11  13   5    0.31    0.24 
  10 -13  -5    0.28    0.27 
 -10  13   5    0.37    0.22 
   9 -13  -5    0.45    0.28 
  -9  13   5    1.27    0.25 
   8 -13  -5    0.56    0.26 
  -8  13   5    0.33    0.18 
   7 -13  -5    0.06    0.21 
  -7  13   5    0.05    0.15 
   6 -13  -5    0.94    0.30 
  -6  13   5    1.10    0.23 
   5 -13  -5   -0.11    0.19 
  -5  13   5    0.11    0.16 
   4 -13  -5    0.21    0.25 
  -4  13   5    0.18    0.17 
   3 -13  -5    0.13    0.22 
   2 -13  -5    0.58    0.28 
   1 -13  -5    0.29    0.25 
   0 -13  -5    0.06    0.27 
  -1 -13  -5    2.13    0.46 
  -2 -13  -5    0.46    0.39 
 -10  14   5    0.05    0.23 
   9 -14  -5    1.64    0.39 
  -9  14   5    2.15    0.35 
   8 -14  -5    1.87    0.40 
  -8  14   5    1.45    0.31 
   7 -14  -5    0.17    0.26 
  -7  14   5   -0.12    0.19 
   6 -14  -5    0.27    0.27 
  -6  14   5    0.30    0.21 
   5 -14  -5   -0.25    0.22 
  -5  14   5    0.36    0.23 
   4 -14  -5   -0.07    0.25 
   3 -14  -5    0.18    0.26 
   2 -14  -5    0.11    0.26 
   1 -14  -5   -0.08    0.23 
   0 -14  -5    0.45    0.40 
   8 -15  -5    0.07    0.27 
  -8  15   5    0.20    0.28 
   7 -15  -5    0.29    0.28 
  -7  15   5    0.23    0.28 
   6 -15  -5    0.03    0.26 
  -6  15   5    0.28    0.28 
   5 -15  -5   -0.10    0.24 
   4 -15  -5    1.13    0.36 
   3 -15  -5   -0.15    0.24 
   1 -15   6    0.10    0.28 
   2 -15   6   -0.24    0.26 
  -3  15  -6    0.20    0.21 
   3 -15   6    0.10    0.27 
  -4  15  -6    0.08    0.21 
  -5  15  -6    0.09    0.22 
  -6  15  -6    0.10    0.20 
  -2 -14   6    1.60    0.35 
  -1 -14   6    0.21    0.26 
   0 -14   6    0.14    0.24 
   1 -14   6    0.05    0.24 
  -2  14  -6    0.06    0.20 
   2 -14   6    0.38    0.27 
  -3  14  -6    0.68    0.23 
   3 -14   6    0.83    0.30 
  -4  14  -6    0.13    0.20 
  -5  14  -6   -0.05    0.19 
  -6  14  -6    0.07    0.19 
  -7  14  -6   -0.07    0.19 
  -8  14  -6    0.01    0.19 
  -9  14  -6   -0.23    0.19 
  -4 -13   6    0.01    0.22 
  -3 -13   6   -0.15    0.18 
  -2 -13   6    0.19    0.22 
  -1 -13   6    0.22    0.22 
   0 -13   6    0.15    0.20 
  -1  13  -6    0.34    0.20 
   1 -13   6    0.02    0.18 
  -2  13  -6    0.25    0.19 
   2 -13   6    0.12    0.22 
  -3  13  -6    0.47    0.20 
   3 -13   6    0.46    0.24 
  -4  13  -6    0.06    0.17 
   4 -13   6   -0.01    0.19 
  -5  13  -6    0.19    0.16 
  -6  13  -6    0.80    0.23 
  -7  13  -6   -0.03    0.18 
  -8  13  -6   -0.03    0.19 
  -9  13  -6    0.13    0.20 
 -10  13  -6    0.22    0.21 
  -5 -12   6    0.45    0.25 
  -4 -12   6    0.53    0.26 
  -3 -12   6    1.32    0.30 
  -2 -12   6    0.07    0.19 
  -1 -12   6    3.06    0.40 
   0 -12   6    6.14    0.51 
  -1  12  -6   14.75    0.73 
   1 -12   6   16.22    0.81 
  -2  12  -6    6.29    0.47 
   2 -12   6    6.81    0.48 
  -3  12  -6    4.80    0.39 
   3 -12   6    3.80    0.42 
  -4  12  -6   -0.15    0.13 
   4 -12   6    0.08    0.17 
  -5  12  -6    0.19    0.16 
  -6  12  -6   -0.12    0.14 
  -7  12  -6    0.65    0.21 
  -8  12  -6    0.10    0.16 
  -9  12  -6    0.12    0.18 
 -10  12  -6   -0.35    0.15 
 -11  12  -6    0.09    0.21 
  -7 -11   6    0.21    0.32 
  -6 -11   6    0.13    0.26 
  -5 -11   6    0.35    0.20 
  -4 -11   6   -0.05    0.17 
  -3 -11   6    0.78    0.24 
  -2 -11   6    0.33    0.20 
  -1 -11   6    0.33    0.18 
   0  11  -6    0.24    0.18 
   0 -11   6    0.22    0.17 
  -1  11  -6    0.18    0.16 
   1 -11   6    0.28    0.18 
  -2  11  -6    0.09    0.14 
   2 -11   6    0.10    0.14 
  -3  11  -6   -0.05    0.13 
   3 -11   6   -0.17    0.13 
  -4  11  -6    0.11    0.13 
   4 -11   6    0.36    0.17 
  -5  11  -6    2.00    0.26 
  -6  11  -6    0.22    0.15 
  -7  11  -6    2.97    0.33 
  -8  11  -6    1.64    0.26 
  -9  11  -6    1.36    0.27 
 -10  11  -6    0.27    0.21 
 -11  11  -6    2.20    0.34 
 -12  11  -6   -0.10    0.19 
  -8 -10   6    0.11    0.30 
  -7 -10   6    0.30    0.26 
  -6 -10   6    0.20    0.21 
  -5 -10   6   -0.12    0.14 
  -4 -10   6    0.44    0.20 
  -3 -10   6    0.03    0.14 
  -2 -10   6    0.81    0.22 
  -1 -10   6    2.60    0.32 
   0  10  -6   15.53    0.69 
   0 -10   6   15.64    0.75 
  -1  10  -6   -0.02    0.12 
  -1  10  -6    0.15    0.12 
   1 -10   6    0.00    0.12 
  -2  10  -6   26.93    1.01 
  -2  10  -6   26.33    0.98 
   2 -10   6   26.50    1.06 
  -3  10  -6    0.20    0.10 
  -3  10  -6    0.04    0.10 
   3 -10   6   -0.04    0.12 
  -4  10  -6    0.05    0.12 
   4 -10   6    0.16    0.10 
  -5  10  -6   13.46    0.60 
  -6  10  -6    4.46    0.36 
  -7  10  -6    0.08    0.14 
  -8  10  -6    1.51    0.26 
  -9  10  -6    0.39    0.20 
 -10  10  -6    0.10    0.17 
 -11  10  -6    0.07    0.19 
 -12  10  -6    0.30    0.20 
  -9  -9   6    0.13    0.27 
  -8  -9   6    0.44    0.26 
  -7  -9   6    0.44    0.23 
  -6  -9   6    0.22    0.17 
  -5  -9   6    0.12    0.17 
  -4  -9   6    0.06    0.14 
  -3  -9   6    0.31    0.18 
  -2  -9   6    0.00    0.12 
  -1  -9   6    0.15    0.14 
   0   9  -6    0.11    0.11 
   0  -9   6    0.16    0.14 
  -1   9  -6    0.20    0.12 
  -1   9  -6    0.45    0.13 
   1  -9   6    0.35    0.15 
  -2   9  -6    2.49    0.24 
  -2   9  -6    3.11    0.26 
   2  -9   6    2.29    0.25 
  -3   9  -6    0.14    0.11 
  -3   9  -6   -0.01    0.09 
   3  -9   6    0.06    0.07 
  -4   9  -6    7.15    0.37 
  -4   9  -6    7.13    0.38 
   4  -9   6    7.00    0.39 
  -5   9  -6    0.58    0.15 
  -5   9  -6    0.55    0.13 
  -6   9  -6    5.57    0.32 
  -6   9  -6    4.20    0.35 
  -7   9  -6    7.42    0.41 
  -7   9  -6    8.19    0.46 
  -8   9  -6    2.16    0.28 
  -8   9  -6    2.02    0.23 
  -9   9  -6    0.02    0.15 
  -9   9  -6    0.10    0.16 
 -10   9  -6    0.02    0.16 
 -11   9  -6    0.05    0.18 
 -12   9  -6    0.13    0.21 
 -13   9  -6    0.21    0.21 
 -10  -8   6   -0.05    0.28 
  -9  -8   6    0.26    0.25 
  -8  -8   6    0.40    0.22 
  -7  -8   6    0.33    0.18 
  -6  -8   6    2.19    0.31 
  -5  -8   6    3.76    0.39 
  -4  -8   6    8.42    0.52 
  -3  -8   6    0.12    0.14 
  -2  -8   6    0.04    0.13 
   1   8  -6   14.70    0.62 
  -1  -8   6   14.19    0.66 
   0   8  -6   64.15    1.99 
   0   8  -6   64.48    2.11 
   0  -8   6   62.50    2.16 
  -1   8  -6   15.44    0.65 
  -1   8  -6   15.53    0.61 
   1  -8   6   16.24    0.67 
  -2   8  -6    8.57    0.39 
  -2   8  -6    8.23    0.41 
   2  -8   6    8.18    0.41 
  -3   8  -6    0.59    0.13 
  -3   8  -6    0.83    0.14 
  -4   8  -6    0.59    0.12 
  -4   8  -6    0.40    0.14 
   4  -8   6    0.63    0.13 
  -5   8  -6   10.58    0.50 
  -5   8  -6   11.73    0.49 
   5  -8   6   11.22    0.48 
  -6   8  -6    0.90    0.17 
  -6   8  -6    0.74    0.14 
  -7   8  -6    7.19    0.42 
  -7   8  -6    7.47    0.39 
  -8   8  -6    0.68    0.18 
  -8   8  -6    0.31    0.14 
  -9   8  -6    0.24    0.13 
  -9   8  -6    0.27    0.18 
 -10   8  -6    0.29    0.18 
 -10   8  -6    0.61    0.18 
 -11   8  -6    0.97    0.25 
 -11   8  -6    1.45    0.25 
 -12   8  -6    0.16    0.22 
 -12   8  -6    0.15    0.20 
 -13   8  -6   -0.09    0.17 
 -13   8  -6   -0.03    0.25 
 -10  -7   6    0.99    0.31 
  -9  -7   6    0.91    0.26 
  -8  -7   6    0.91    0.24 
  -7  -7   6    0.10    0.13 
  -6  -7   6    2.57    0.32 
  -5  -7   6   -0.08    0.09 
  -4  -7   6    2.50    0.29 
  -3  -7   6    0.24    0.13 
  -2  -7   6    1.20    0.19 
   1   7  -6    4.88    0.29 
   1   7  -6    5.78    0.35 
  -1  -7   6    4.95    0.32 
   0   7  -6    2.18    0.22 
   0   7  -6    1.96    0.19 
   0  -7   6    2.30    0.22 
  -1   7  -6    3.78    0.23 
  -1   7  -6    3.37    0.26 
   1  -7   6    3.73    0.25 
  -2   7  -6    1.74    0.17 
  -2   7  -6    1.61    0.18 
   2  -7   6    1.71    0.18 
  -3   7  -6    4.99    0.27 
  -3   7  -6    4.94    0.27 
   3  -7   6    5.17    0.27 
  -4   7  -6    0.02    0.07 
  -4   7  -6    0.04    0.09 
   4  -7   6    0.25    0.09 
  -5   7  -6    6.32    0.35 
  -5   7  -6    6.23    0.33 
   5  -7   6    6.52    0.29 
  -6   7  -6    1.47    0.18 
  -6   7  -6    1.08    0.18 
  -7   7  -6    2.96    0.29 
  -7   7  -6    2.43    0.24 
  -8   7  -6    1.88    0.26 
  -8   7  -6    2.01    0.24 
  -9   7  -6    0.33    0.17 
  -9   7  -6    0.22    0.15 
 -10   7  -6    5.59    0.46 
 -10   7  -6    5.82    0.39 
 -11   7  -6    0.70    0.20 
 -12   7  -6   -0.01    0.19 
 -13   7  -6   -0.06    0.24 
 -11  -6   6    0.22    0.26 
 -10  -6   6    0.43    0.23 
  -9  -6   6    0.49    0.20 
  -8  -6   6    0.60    0.19 
  -7  -6   6   -0.05    0.11 
  -6  -6   6    0.54    0.18 
  -5  -6   6    4.23    0.36 
  -4  -6   6    0.52    0.15 
  -3  -6   6    5.33    0.34 
  -2  -6   6    1.39    0.19 
   1   6  -6   33.82    1.10 
   1   6  -6   34.02    1.21 
  -1  -6   6   33.75    1.21 
   0   6  -6   12.22    0.47 
   0   6  -6   12.13    0.53 
   0  -6   6   12.39    0.53 
  -1   6  -6    0.17    0.09 
  -1   6  -6    0.28    0.08 
   1  -6   6    0.34    0.09 
  -2   6  -6   22.01    0.76 
  -2   6  -6   22.44    0.80 
  -3   6  -6    5.34    0.28 
  -3   6  -6    5.20    0.27 
   3  -6   6    5.11    0.25 
  -4   6  -6   13.92    0.54 
  -4   6  -6   13.23    0.54 
   4  -6   6   13.57    0.51 
  -5   6  -6    0.37    0.12 
  -5   6  -6    0.53    0.12 
   5  -6   6    0.70    0.06 
  -6   6  -6    1.32    0.18 
  -6   6  -6    1.55    0.21 
  -7   6  -6    0.33    0.13 
  -7   6  -6    0.19    0.13 
  -8   6  -6   -0.02    0.12 
  -9   6  -6    0.62    0.17 
 -10   6  -6    0.14    0.14 
 -11   6  -6    0.62    0.20 
 -12   6  -6    0.31    0.20 
 -13   6  -6    0.18    0.26 
 -12  -5   6    0.45    0.29 
 -11  -5   6    0.71    0.26 
 -10  -5   6    1.79    0.31 
  -9  -5   6    1.26    0.25 
  -8  -5   6    3.43    0.36 
  -7  -5   6    5.43    0.40 
  -6  -5   6    3.65    0.34 
  -5  -5   6    8.30    0.47 
  -4  -5   6    0.77    0.16 
  -3  -5   6    5.35    0.32 
   2   5  -6    0.77    0.15 
  -2  -5   6    0.87    0.14 
   1   5  -6    1.18    0.13 
   1   5  -6    1.34    0.17 
  -1  -5   6    1.31    0.16 
   0   5  -6    0.13    0.08 
   0   5  -6    0.26    0.07 
   0  -5   6    0.16    0.08 
  -1   5  -6    2.07    0.18 
  -1   5  -6    2.23    0.16 
   1  -5   6    2.16    0.17 
  -2   5  -6    2.30    0.18 
  -2   5  -6    2.15    0.16 
   2  -5   6    2.15    0.15 
  -3   5  -6    0.05    0.06 
  -3   5  -6    0.02    0.07 
   3  -5   6    0.12    0.04 
  -4   5  -6   18.42    0.68 
  -4   5  -6   18.52    0.68 
   4  -5   6   18.18    0.62 
  -5   5  -6    2.46    0.21 
  -5   5  -6    2.61    0.23 
  -6   5  -6    0.03    0.09 
  -7   5  -6   14.54    0.62 
  -8   5  -6    0.39    0.15 
  -9   5  -6    0.38    0.16 
 -10   5  -6    0.53    0.17 
 -11   5  -6   -0.14    0.15 
 -12   5  -6    0.08    0.20 
 -13   5  -6    0.17    0.26 
 -12  -4   6    0.35    0.25 
 -11  -4   6   -0.06    0.18 
 -10  -4   6    1.79    0.29 
  -9  -4   6    0.32    0.16 
  -8  -4   6    0.17    0.13 
  -7  -4   6    0.22    0.13 
  -6  -4   6    4.62    0.34 
  -5  -4   6   -0.03    0.09 
  -4  -4   6   -0.01    0.07 
  -3  -4   6   20.73    0.80 
   2   4  -6    0.72    0.14 
  -2  -4   6    0.58    0.11 
   1   4  -6   26.61    0.94 
  -1  -4   6   26.09    0.94 
   0   4  -6   18.44    0.60 
   0   4  -6   18.77    0.69 
   0  -4   6   18.60    0.68 
  -1   4  -6   19.50    0.69 
  -1   4  -6   18.85    0.63 
  -2   4  -6   11.71    0.42 
  -2   4  -6   11.42    0.45 
   2  -4   6   11.11    0.42 
  -3   4  -6   -0.04    0.06 
  -3   4  -6    0.11    0.06 
   3  -4   6    0.10    0.03 
  -4   4  -6    1.23    0.16 
  -5   4  -6   54.81    1.78 
  -6   4  -6    0.08    0.09 
  -7   4  -6    5.80    0.35 
  -8   4  -6    0.16    0.14 
  -9   4  -6    0.34    0.15 
 -10   4  -6    0.07    0.14 
 -11   4  -6    0.03    0.17 
 -12   4  -6    0.15    0.22 
 -13   4  -6    0.36    0.30 
 -13  -3   6   -0.07    0.26 
 -12  -3   6    0.23    0.20 
 -11  -3   6   -0.18    0.13 
 -10  -3   6    5.25    0.44 
  -9  -3   6    0.30    0.15 
  -8  -3   6    3.91    0.35 
  -7  -3   6    0.13    0.10 
  -6  -3   6    0.73    0.16 
  -5  -3   6    2.64    0.26 
  -4  -3   6    0.08    0.09 
   3   3  -6    1.84    0.20 
  -3  -3   6    1.21    0.16 
   2   3  -6    0.10    0.06 
  -2  -3   6    0.10    0.07 
   1   3  -6   -0.03    0.06 
   1   3  -6    0.18    0.04 
  -1  -3   6    0.13    0.06 
   0   3  -6    0.26    0.05 
   0   3  -6    0.43    0.09 
   0  -3   6    0.45    0.08 
  -1   3  -6   -0.01    0.03 
  -1   3  -6   -0.06    0.04 
   1  -3   6    0.01    0.04 
  -2   3  -6    0.00    0.06 
  -2   3  -6    0.06    0.06 
   2  -3   6    0.04    0.03 
  -3   3  -6    0.39    0.10 
   3  -3   6    0.41    0.03 
  -4   3  -6    0.46    0.11 
  -5   3  -6    0.96    0.15 
  -6   3  -6    1.28    0.19 
  -7   3  -6    3.15    0.28 
  -8   3  -6    8.12    0.46 
  -9   3  -6    0.91    0.22 
 -10   3  -6    2.11    0.30 
 -11   3  -6    2.86    0.36 
 -12   3  -6    0.36    0.24 
 -13   3  -6   -0.01    0.29 
 -13  -2   6    0.08    0.22 
 -12  -2   6   -0.18    0.15 
 -11  -2   6   -0.06    0.14 
 -10  -2   6   -0.05    0.12 
  -9  -2   6    0.08    0.12 
  -8  -2   6    2.92    0.30 
  -7  -2   6    0.49    0.15 
  -6  -2   6   18.14    0.76 
  -5  -2   6   24.50    0.94 
  -4  -2   6    5.35    0.31 
   3   2  -6   -0.03    0.06 
  -3  -2   6    0.04    0.06 
   2   2  -6   24.11    0.85 
  -2  -2   6   23.37    0.85 
   1   2  -6    9.83    0.42 
   1   2  -6   10.56    0.33 
  -1  -2   6   10.49    0.43 
   0   2  -6   75.42    2.26 
   0   2  -6   75.23    2.11 
   0  -2   6   69.25    2.32 
  -1   2  -6  233.96    7.01 
   1  -2   6  237.13    7.24 
  -2   2  -6    4.53    0.23 
   2  -2   6    4.46    0.18 
  -3   2  -6   30.54    1.03 
  -4   2  -6   22.19    0.80 
  -5   2  -6   24.81    0.91 
  -6   2  -6    2.73    0.26 
  -7   2  -6    0.03    0.13 
  -8   2  -6    1.59    0.24 
  -9   2  -6    1.91    0.27 
 -10   2  -6    2.24    0.32 
 -11   2  -6    0.15    0.20 
 -12   2  -6   -0.04    0.23 
 -13   2  -6    0.02    0.32 
 -14  -1   6   -0.12    0.30 
 -13  -1   6    0.21    0.22 
 -12  -1   6    0.29    0.17 
 -11  -1   6    6.55    0.45 
 -10  -1   6   17.77    0.83 
  -9  -1   6    2.27    0.28 
  -8  -1   6    0.86    0.18 
  -7  -1   6    3.03    0.28 
  -6  -1   6    3.41    0.28 
  -5  -1   6    7.24    0.38 
  -4  -1   6    2.21    0.21 
   3   1  -6   17.05    0.67 
   3   1  -6   17.79    0.72 
   2   1  -6   41.58    1.36 
   2   1  -6   41.55    1.43 
   1   1  -6    0.71    0.10 
   1   1  -6    0.58    0.10 
   1   1  -6    0.61    0.03 
   0   1  -6   14.75    0.54 
   0   1  -6   13.17    0.50 
  -1   1  -6    2.50    0.16 
  -1   1  -6    2.38    0.16 
  -2   1  -6   29.58    1.01 
  -2   1  -6   31.02    1.00 
  -3   1  -6    0.02    0.04 
  -3   1  -6    0.02    0.07 
  -4   1  -6   19.95    0.75 
  -4   1  -6   20.07    0.67 
  -5   1  -6    7.73    0.29 
  -5   1  -6    7.61    0.40 
  -6   1  -6    3.48    0.29 
  -6   1  -6    3.90    0.18 
  -7   1  -6    7.12    0.43 
  -8   1  -6    1.29    0.24 
  -9   1  -6    1.31    0.24 
 -10   1  -6    2.02    0.30 
 -11   1  -6    1.85    0.33 
 -12   1  -6    0.82    0.30 
 -13   1  -6    0.40    0.36 
 -14   0   6    0.08    0.27 
 -13   0   6   -0.13    0.19 
 -12   0   6    0.21    0.15 
 -11   0   6    1.48    0.26 
 -10   0   6    7.46    0.47 
  -9   0   6    1.00    0.19 
  -8   0   6    0.19    0.12 
  -7   0   6    2.03    0.24 
  -6   0   6   16.82    0.70 
   5   0  -6   89.68    2.98 
   4   0  -6    5.81    0.35 
   3   0  -6    0.07    0.06 
   3   0  -6    0.09    0.07 
   2   0  -6   91.74    2.78 
   2   0  -6   89.44    2.92 
   1   0  -6   73.54    2.30 
   1   0  -6   76.80    2.43 
   0   0  -6    9.11    0.36 
   0   0  -6    9.74    0.40 
  -1   0  -6  272.57    8.50 
  -1   0  -6  279.18    8.19 
  -2   0  -6   10.16    0.41 
  -2   0  -6    9.54    0.39 
  -3   0  -6   20.42    0.73 
  -3   0  -6   19.80    0.70 
  -4   0  -6   11.07    0.49 
  -4   0  -6   11.69    0.45 
  -5   0  -6    2.98    0.19 
  -5   0  -6    3.26    0.27 
  -6   0  -6    1.94    0.24 
  -6   0  -6    1.88    0.16 
  -7   0  -6    2.26    0.27 
  -8   0  -6    0.45    0.18 
  -9   0  -6    0.38    0.18 
 -10   0  -6    0.12    0.18 
 -11   0  -6    0.67    0.26 
 -12   0  -6    0.35    0.30 
 -14   1   6    1.58    0.38 
 -13   1   6    0.58    0.24 
 -12   1   6    1.38    0.25 
 -11   1   6    0.68    0.17 
 -10   1   6   16.34    0.76 
  -9   1   6    0.05    0.10 
  -8   1   6    9.60    0.50 
   7  -1  -6    0.11    0.11 
   6  -1  -6    0.51    0.14 
   5  -1  -6    0.26    0.11 
   4  -1  -6    8.98    0.41 
   4  -1  -6    9.26    0.46 
   3  -1  -6   27.24    0.94 
   3  -1  -6   27.39    1.02 
  -3   1   6   28.13    0.81 
   2  -1  -6    2.27    0.20 
   2  -1  -6    2.24    0.15 
   1  -1  -6    0.69    0.12 
   1  -1  -6    0.62    0.08 
   0  -1  -6    1.54    0.12 
   0  -1  -6    1.53    0.15 
  -1  -1  -6   45.65    1.52 
  -1  -1  -6   46.09    1.45 
  -2  -1  -6    4.01    0.23 
  -2  -1  -6    4.24    0.23 
  -3  -1  -6    4.71    0.25 
  -3  -1  -6    4.44    0.26 
  -4  -1  -6    4.85    0.27 
  -4  -1  -6    4.70    0.28 
  -5  -1  -6    6.58    0.33 
  -5  -1  -6    5.87    0.35 
  -6  -1  -6    0.45    0.12 
  -6  -1  -6    0.60    0.17 
  -7  -1  -6   23.91    0.96 
  -8  -1  -6    1.73    0.26 
  -9  -1  -6   -0.02    0.18 
 -10  -1  -6    0.12    0.19 
 -11  -1  -6    0.34    0.23 
 -12  -1  -6   -0.06    0.26 
 -15   2   6    0.43    0.32 
 -14   2   6   -0.03    0.21 
 -13   2   6    0.78    0.25 
 -13   2   6    0.78    0.22 
 -12   2   6    0.29    0.15 
 -11   2   6    0.84    0.19 
 -10   2   6    0.50    0.17 
  -9   2   6    0.16    0.11 
   8  -2  -6   11.96    0.63 
   7  -2  -6    0.74    0.17 
   6  -2  -6    1.99    0.24 
   5  -2  -6   19.30    0.80 
   4  -2  -6    2.09    0.22 
   4  -2  -6    1.83    0.16 
  -4   2   6    2.21    0.11 
   3  -2  -6    2.90    0.24 
   3  -2  -6    2.97    0.17 
  -3   2   6    3.24    0.13 
   2  -2  -6   61.14    1.93 
   2  -2  -6   63.72    2.08 
  -2   2   6   63.24    1.81 
   1  -2  -6    0.06    0.06 
   1  -2  -6    0.03    0.03 
   0  -2  -6   54.44    1.69 
   0  -2  -6   54.48    1.81 
  -1  -2  -6   33.65    1.09 
  -1  -2  -6   33.54    1.18 
  -2  -2  -6  113.69    3.60 
  -2  -2  -6  112.62    3.45 
  -3  -2  -6   14.30    0.59 
  -3  -2  -6   14.16    0.57 
  -4  -2  -6    1.74    0.19 
  -4  -2  -6    1.82    0.20 
  -5  -2  -6    0.05    0.09 
  -5  -2  -6    0.01    0.10 
  -6  -2  -6   -0.11    0.12 
  -6  -2  -6   -0.05    0.09 
  -7  -2  -6    4.84    0.39 
  -7  -2  -6    5.27    0.33 
  -8  -2  -6    0.31    0.18 
  -9  -2  -6   -0.02    0.17 
 -10  -2  -6    0.09    0.21 
 -11  -2  -6    0.48    0.26 
 -12  -2  -6    0.28    0.25 
 -15   3   6   -0.23    0.26 
 -14   3   6    0.77    0.26 
 -13   3   6    1.48    0.29 
 -12   3   6    4.85    0.41 
 -11   3   6    0.55    0.17 
  10  -3  -6   10.30    0.62 
   9  -3  -6    3.18    0.35 
   8  -3  -6    4.95    0.36 
   7  -3  -6   27.56    1.10 
   6  -3  -6    3.73    0.31 
  -6   3   6    3.53    0.20 
   5  -3  -6   42.56    1.53 
  -5   3   6   43.03    1.29 
   4  -3  -6    0.30    0.10 
   4  -3  -6    0.23    0.07 
  -4   3   6    0.33    0.06 
   3  -3  -6    8.00    0.41 
   3  -3  -6    7.96    0.32 
  -3   3   6    8.11    0.29 
   2  -3  -6    0.07    0.08 
   2  -3  -6    0.13    0.04 
  -2   3   6    0.06    0.04 
   1  -3  -6    0.91    0.08 
   1  -3  -6    1.48    0.18 
   0  -3  -6    1.64    0.18 
   0  -3  -6    1.46    0.12 
  -1  -3  -6    7.09    0.32 
  -1  -3  -6    7.22    0.38 
  -2  -3  -6   15.94    0.65 
  -2  -3  -6   15.39    0.59 
  -3  -3  -6    1.73    0.21 
  -3  -3  -6    1.73    0.19 
  -4  -3  -6    1.32    0.19 
  -4  -3  -6    1.22    0.17 
  -5  -3  -6    0.15    0.11 
  -5  -3  -6    0.09    0.12 
  -6  -3  -6    1.58    0.22 
  -6  -3  -6    1.17    0.20 
  -7  -3  -6    0.42    0.19 
  -7  -3  -6    0.20    0.13 
  -8  -3  -6    0.24    0.16 
  -9  -3  -6    0.09    0.18 
 -10  -3  -6    1.74    0.34 
 -11  -3  -6   -0.07    0.21 
 -15   4   6    0.18    0.28 
 -14   4   6    0.27    0.22 
 -13   4   6    0.25    0.16 
 -12   4   6    0.14    0.15 
 -12   4   6   -0.13    0.12 
  11  -4  -6   -0.01    0.17 
  10  -4  -6    0.17    0.16 
   9  -4  -6    2.81    0.33 
   8  -4  -6    0.45    0.13 
  -8   4   6    0.38    0.11 
   7  -4  -6    9.89    0.53 
  -7   4   6    9.85    0.41 
   6  -4  -6   70.38    2.45 
  -6   4   6   73.60    2.15 
   5  -4  -6   50.05    1.81 
  -5   4   6   52.65    1.55 
   4  -4  -6    1.85    0.23 
  -4   4   6    2.11    0.13 
   3  -4  -6    1.87    0.22 
   3  -4  -6    1.69    0.11 
  -3   4   6    1.76    0.13 
   2  -4  -6    1.63    0.20 
   2  -4  -6    1.16    0.08 
  -2   4   6    1.28    0.12 
   1  -4  -6   53.20    1.64 
   1  -4  -6   53.66    1.84 
   0  -4  -6   47.50    1.66 
  -1  -4  -6    9.56    0.39 
  -1  -4  -6    9.43    0.47 
  -2  -4  -6   19.19    0.71 
  -2  -4  -6   19.38    0.80 
  -3  -4  -6   49.03    1.63 
  -3  -4  -6   50.09    1.74 
  -4  -4  -6    0.39    0.14 
  -4  -4  -6    0.22    0.13 
  -5  -4  -6    1.80    0.24 
  -5  -4  -6    2.05    0.25 
  -6  -4  -6    1.24    0.23 
  -6  -4  -6    1.67    0.25 
  -7  -4  -6   -0.09    0.14 
  -7  -4  -6    0.00    0.16 
  -8  -4  -6    0.20    0.19 
  -9  -4  -6    0.04    0.18 
 -10  -4  -6    0.15    0.23 
 -15   5   6    0.21    0.28 
 -14   5   6    1.72    0.32 
 -13   5   6    0.20    0.16 
  12  -5  -6    0.78    0.25 
 -12   5   6    0.98    0.21 
  11  -5  -6    3.94    0.43 
 -11   5   6    5.11    0.36 
  10  -5  -6    5.63    0.46 
 -10   5   6    5.28    0.34 
   9  -5  -6    7.04    0.48 
  -9   5   6    7.53    0.38 
   8  -5  -6    0.12    0.10 
  -8   5   6    0.17    0.09 
   7  -5  -6    0.16    0.11 
  -7   5   6    0.02    0.07 
   6  -5  -6    1.54    0.23 
  -6   5   6    1.55    0.15 
   5  -5  -6    3.87    0.32 
  -5   5   6    4.08    0.21 
   4  -5  -6    0.55    0.14 
  -4   5   6    0.71    0.10 
   3  -5  -6    2.65    0.12 
   3  -5  -6    2.11    0.25 
  -3   5   6    2.41    0.16 
   2  -5  -6    0.43    0.05 
   2  -5  -6    0.40    0.13 
  -2   5   6    0.42    0.09 
   1  -5  -6    0.04    0.04 
   1  -5  -6   -0.08    0.07 
   0  -5  -6    0.14    0.06 
   0  -5  -6    0.11    0.10 
  -1  -5  -6    0.44    0.14 
  -2  -5  -6    0.04    0.08 
  -2  -5  -6    0.21    0.12 
  -3  -5  -6    1.98    0.26 
  -3  -5  -6    2.33    0.22 
  -4  -5  -6    0.52    0.15 
  -4  -5  -6    0.49    0.17 
  -5  -5  -6   -0.05    0.12 
  -5  -5  -6    0.04    0.13 
  -6  -5  -6    1.82    0.27 
  -6  -5  -6    2.21    0.28 
  -7  -5  -6    4.94    0.43 
  -7  -5  -6    5.59    0.46 
  -8  -5  -6    0.96    0.26 
  -9  -5  -6    0.04    0.21 
 -10  -5  -6    0.30    0.23 
 -15   6   6    0.52    0.29 
 -14   6   6   -0.15    0.17 
 -13   6   6   -0.13    0.13 
  12  -6  -6    0.25    0.20 
 -12   6   6    0.41    0.18 
 -12   6   6    0.17    0.15 
  11  -6  -6    1.49    0.29 
 -11   6   6    1.80    0.22 
 -11   6   6    1.43    0.23 
  10  -6  -6    0.12    0.16 
 -10   6   6   -0.04    0.09 
 -10   6   6    0.12    0.10 
   9  -6  -6    0.00    0.13 
  -9   6   6    0.19    0.10 
   8  -6  -6    0.25    0.15 
  -8   6   6    0.44    0.11 
   7  -6  -6    4.59    0.39 
  -7   6   6    5.00    0.27 
   6  -6  -6    1.49    0.22 
   5  -6  -6   -0.06    0.06 
  -5   6   6    0.01    0.06 
   4  -6  -6    5.07    0.35 
  -4   6   6    5.01    0.25 
   3  -6  -6    0.13    0.10 
   3  -6  -6    0.13    0.02 
  -3   6   6    0.05    0.06 
   2  -6  -6    2.13    0.10 
   2  -6  -6    1.94    0.25 
  -2   6   6    2.19    0.20 
   1  -6  -6   -0.10    0.08 
   1  -6  -6    0.11    0.04 
   0  -6  -6    0.50    0.09 
   0  -6  -6    0.19    0.11 
  -1  -6  -6   11.28    0.58 
  -1  -6  -6   11.15    0.46 
  -2  -6  -6   42.25    1.60 
  -2  -6  -6   43.53    1.43 
  -3  -6  -6    0.59    0.13 
  -3  -6  -6    0.42    0.17 
  -4  -6  -6    0.13    0.15 
  -4  -6  -6    0.37    0.15 
  -5  -6  -6    0.32    0.17 
  -5  -6  -6    0.38    0.16 
  -6  -6  -6   -0.04    0.15 
  -6  -6  -6   -0.10    0.15 
  -7  -6  -6    0.67    0.23 
  -7  -6  -6    0.57    0.22 
  -8  -6  -6    0.14    0.21 
  -9  -6  -6   -0.06    0.22 
 -15   7   6    0.09    0.23 
 -14   7   6    0.79    0.23 
 -13   7   6    2.18    0.29 
  12  -7  -6   12.56    0.74 
 -12   7   6   12.24    0.59 
  11  -7  -6    1.36    0.28 
 -11   7   6    1.20    0.21 
  10  -7  -6    0.52    0.20 
 -10   7   6    0.80    0.16 
   9  -7  -6    0.56    0.19 
  -9   7   6    0.63    0.14 
   8  -7  -6    6.55    0.47 
  -8   7   6    7.17    0.36 
   7  -7  -6    0.24    0.15 
  -7   7   6    0.34    0.10 
   6  -7  -6   10.04    0.57 
  -6   7   6   10.28    0.43 
   5  -7  -6    0.18    0.12 
  -5   7   6    0.08    0.07 
   4  -7  -6    0.50    0.16 
  -4   7   6    0.51    0.11 
   3  -7  -6    0.69    0.19 
  -3   7   6    0.59    0.13 
   2  -7  -6    1.04    0.21 
   2  -7  -6    1.41    0.07 
   1  -7  -6    0.42    0.06 
   1  -7  -6    0.34    0.14 
   0  -7  -6    0.24    0.14 
  -1  -7  -6    0.42    0.16 
  -1  -7  -6    0.70    0.12 
  -2  -7  -6    3.55    0.38 
  -3  -7  -6   -0.22    0.12 
  -3  -7  -6   -0.06    0.11 
  -4  -7  -6    0.88    0.19 
  -4  -7  -6    1.13    0.25 
  -5  -7  -6   -0.08    0.13 
  -5  -7  -6   -0.03    0.15 
  -6  -7  -6   -0.08    0.16 
  -6  -7  -6    0.19    0.17 
  -7  -7  -6    0.05    0.21 
  -7  -7  -6    0.32    0.21 
  -8  -7  -6    0.17    0.23 
 -15   8   6    0.15    0.24 
 -14   8   6    0.46    0.23 
 -13   8   6   -0.02    0.14 
 -12   8   6    0.26    0.14 
  11  -8  -6   -0.03    0.17 
 -11   8   6    0.10    0.13 
  10  -8  -6    0.06    0.15 
 -10   8   6   -0.05    0.10 
   9  -8  -6    3.45    0.39 
  -9   8   6    3.15    0.27 
   8  -8  -6    1.36    0.27 
  -8   8   6    1.34    0.19 
   7  -8  -6    0.43    0.19 
  -7   8   6    0.41    0.12 
   6  -8  -6   25.30    1.11 
  -6   8   6   25.91    0.89 
   5  -8  -6    1.26    0.24 
  -5   8   6    1.49    0.18 
   4  -8  -6    0.03    0.12 
  -4   8   6    0.31    0.11 
   3  -8  -6    2.48    0.32 
  -3   8   6    2.50    0.24 
   2  -8  -6    3.18    0.36 
   1  -8  -6    0.14    0.12 
   0  -8  -6    1.26    0.24 
  -1  -8  -6   21.28    0.98 
  -2  -8  -6    0.32    0.17 
  -2  -8  -6    0.49    0.09 
  -3  -8  -6    0.88    0.23 
  -3  -8  -6    0.50    0.16 
  -4  -8  -6   10.34    0.64 
  -4  -8  -6   10.23    0.53 
  -5  -8  -6    0.61    0.22 
  -5  -8  -6    0.38    0.19 
  -6  -8  -6    0.31    0.21 
  -6  -8  -6    0.22    0.23 
  -7  -8  -6    0.85    0.32 
  -7  -8  -6    0.50    0.24 
  -8  -8  -6    0.16    0.24 
 -14   9   6    0.96    0.26 
 -13   9   6    0.13    0.17 
 -12   9   6    0.75    0.20 
  11  -9  -6    1.43    0.31 
 -11   9   6    1.33    0.22 
  10  -9  -6    0.58    0.22 
 -10   9   6    0.87    0.18 
   9  -9  -6    0.29    0.19 
  -9   9   6    0.62    0.15 
   8  -9  -6    0.68    0.21 
  -8   9   6    0.79    0.15 
   7  -9  -6    0.09    0.13 
  -7   9   6   -0.06    0.08 
   6  -9  -6    0.07    0.13 
  -6   9   6    0.09    0.10 
   5  -9  -6    2.04    0.31 
  -5   9   6    2.79    0.25 
   4  -9  -6    0.21    0.16 
  -4   9   6    0.02    0.10 
   3  -9  -6    4.84    0.45 
  -3   9   6    3.79    0.31 
   2  -9  -6    0.13    0.14 
   1  -9  -6    0.45    0.18 
   0  -9  -6    0.30    0.18 
  -1  -9  -6    1.26    0.27 
  -2  -9  -6    0.78    0.23 
  -3  -9  -6    1.57    0.31 
  -4  -9  -6    1.93    0.34 
  -5  -9  -6   -0.12    0.21 
  -6  -9  -6    0.07    0.25 
  -7  -9  -6    0.16    0.35 
 -14  10   6    0.72    0.28 
 -13  10   6    0.28    0.20 
 -12  10   6    0.23    0.17 
  11 -10  -6   -0.11    0.18 
 -11  10   6    0.14    0.14 
  10 -10  -6    0.23    0.21 
 -10  10   6    0.64    0.17 
   9 -10  -6    0.45    0.21 
  -9  10   6    0.30    0.15 
   8 -10  -6    4.60    0.48 
  -8  10   6    4.94    0.32 
   7 -10  -6    3.13    0.41 
  -7  10   6    2.83    0.27 
   6 -10  -6    0.30    0.20 
  -6  10   6    0.61    0.16 
   5 -10  -6    2.69    0.38 
  -5  10   6    2.76    0.27 
   4 -10  -6    0.51    0.21 
  -4  10   6    0.55    0.14 
   3 -10  -6    2.19    0.35 
  -3  10   6    2.11    0.27 
   2 -10  -6   -0.09    0.14 
   1 -10  -6    4.27    0.45 
   0 -10  -6    1.77    0.31 
  -1 -10  -6    3.11    0.41 
  -2 -10  -6    0.72    0.26 
  -3 -10  -6    5.48    0.57 
  -4 -10  -6    0.14    0.24 
  -5 -10  -6    0.07    0.28 
  -6 -10  -6    0.02    0.32 
 -13  11   6    2.66    0.36 
 -12  11   6    0.07    0.18 
  11 -11  -6    0.42    0.25 
 -11  11   6    0.24    0.17 
  10 -11  -6    0.53    0.25 
 -10  11   6    0.30    0.16 
   9 -11  -6    0.52    0.26 
  -9  11   6    0.44    0.16 
   8 -11  -6    0.38    0.21 
  -8  11   6    0.47    0.15 
   7 -11  -6    2.06    0.36 
  -7  11   6    1.75    0.23 
   6 -11  -6    0.15    0.21 
  -6  11   6    0.35    0.14 
   5 -11  -6    0.09    0.17 
  -5  11   6   -0.02    0.11 
   4 -11  -6    0.09    0.17 
  -4  11   6    0.04    0.13 
   3 -11  -6   -0.06    0.16 
   2 -11  -6    0.19    0.20 
   1 -11  -6    0.08    0.18 
   0 -11  -6    0.52    0.20 
  -1 -11  -6    0.57    0.23 
  -2 -11  -6   -0.04    0.18 
  -3 -11  -6    0.10    0.26 
  -4 -11  -6    0.29    0.31 
 -12  12   6    0.04    0.22 
 -11  12   6   -0.08    0.17 
  10 -12  -6   -0.12    0.23 
 -10  12   6    0.06    0.15 
   9 -12  -6   -0.15    0.20 
  -9  12   6    0.09    0.14 
   8 -12  -6    0.13    0.22 
  -8  12   6    0.23    0.14 
   7 -12  -6    0.11    0.20 
  -7  12   6    0.04    0.13 
   6 -12  -6    1.44    0.33 
  -6  12   6    0.62    0.19 
   5 -12  -6   -0.02    0.18 
  -5  12   6    0.06    0.14 
   4 -12  -6    0.18    0.20 
  -4  12   6    0.13    0.14 
   3 -12  -6    1.35    0.33 
   2 -12  -6    0.42    0.23 
   1 -12  -6    0.26    0.21 
   0 -12  -6   -0.06    0.21 
  -1 -12  -6    0.50    0.28 
  -2 -12  -6    1.68    0.43 
  -3 -12  -6    0.38    0.34 
 -11  13   6    0.07    0.22 
  10 -13  -6   -0.08    0.25 
 -10  13   6   -0.04    0.18 
   9 -13  -6    0.85    0.30 
  -9  13   6    0.75    0.23 
   8 -13  -6   -0.09    0.20 
  -8  13   6    0.05    0.16 
   7 -13  -6    0.66    0.29 
  -7  13   6    0.72    0.23 
   6 -13  -6   -0.05    0.22 
  -6  13   6    0.03    0.15 
   5 -13  -6    0.04    0.22 
  -5  13   6   -0.05    0.16 
   4 -13  -6   -0.03    0.22 
   3 -13  -6    0.37    0.24 
   2 -13  -6    0.11    0.24 
   1 -13  -6   -0.12    0.24 
   0 -13  -6    0.50    0.30 
  -1 -13  -6    0.25    0.34 
  10 -14  -6    0.21    0.28 
 -10  14   6   -0.12    0.23 
   9 -14  -6    1.90    0.43 
  -9  14   6    1.36    0.31 
   8 -14  -6    0.59    0.31 
  -8  14   6    0.34    0.25 
   7 -14  -6    0.50    0.30 
  -7  14   6    0.56    0.25 
   6 -14  -6   -0.05    0.23 
  -6  14   6    0.28    0.24 
   5 -14  -6    0.15    0.27 
  -5  14   6    0.23    0.24 
   4 -14  -6    0.08    0.25 
   3 -14  -6    0.12    0.28 
   2 -14  -6    0.22    0.27 
   1 -14  -6    0.30    0.28 
   7 -15  -6    0.53    0.32 
  -7  15   6    0.38    0.29 
   6 -15  -6    0.14    0.27 
  -6  15   6   -0.02    0.28 
   5 -15  -6   -0.09    0.24 
  -2  15  -7    0.63    0.27 
   2 -15   7    0.74    0.33 
  -3  15  -7    0.57    0.25 
  -4  15  -7    0.09    0.20 
  -5  15  -7   -0.11    0.19 
  -2 -14   7    0.35    0.26 
  -1 -14   7   -0.10    0.21 
   0 -14   7    0.07    0.22 
   1 -14   7    0.10    0.25 
  -2  14  -7   -0.01    0.20 
   2 -14   7   -0.19    0.23 
  -3  14  -7   -0.19    0.18 
   3 -14   7    0.03    0.23 
  -4  14  -7    0.28    0.20 
  -5  14  -7   -0.11    0.18 
  -6  14  -7    0.04    0.19 
  -7  14  -7    1.21    0.27 
  -8  14  -7    0.01    0.20 
  -4 -13   7    0.07    0.23 
  -3 -13   7    0.47    0.24 
  -2 -13   7    1.54    0.34 
  -1 -13   7    0.66    0.25 
   0 -13   7    0.10    0.20 
  -1  13  -7    0.80    0.25 
   1 -13   7    0.32    0.22 
  -2  13  -7    0.57    0.21 
   2 -13   7    0.36    0.22 
  -3  13  -7   -0.07    0.16 
   3 -13   7    0.02    0.21 
  -4  13  -7    0.16    0.18 
  -5  13  -7    0.27    0.19 
  -6  13  -7    0.15    0.17 
  -7  13  -7   -0.18    0.18 
  -8  13  -7   -0.21    0.17 
  -9  13  -7    0.15    0.20 
 -10  13  -7   -0.11    0.18 
  -5 -12   7   -0.07    0.21 
  -4 -12   7   -0.06    0.18 
  -3 -12   7    1.84    0.35 
  -2 -12   7    0.10    0.17 
  -1 -12   7    0.05    0.18 
   0 -12   7   -0.08    0.17 
  -1  12  -7    0.94    0.23 
   1 -12   7    0.99    0.24 
  -2  12  -7    0.39    0.19 
   2 -12   7    0.39    0.20 
  -3  12  -7    0.20    0.17 
   3 -12   7    0.11    0.19 
  -4  12  -7    0.07    0.14 
  -5  12  -7   -0.30    0.13 
  -6  12  -7    0.47    0.19 
  -7  12  -7   -0.06    0.16 
  -8  12  -7    0.09    0.18 
  -9  12  -7    0.07    0.19 
 -10  12  -7    0.01    0.18 
 -11  12  -7    0.24    0.21 
  -7 -11   7    0.24    0.31 
  -6 -11   7    0.22    0.26 
  -5 -11   7    0.09    0.20 
  -4 -11   7    0.12    0.19 
  -3 -11   7    0.39    0.22 
  -2 -11   7    0.31    0.20 
  -1 -11   7    1.44    0.27 
   0  11  -7    3.27    0.36 
   0 -11   7    3.07    0.36 
  -1  11  -7   16.84    0.74 
   1 -11   7   17.03    0.80 
  -2  11  -7    0.31    0.16 
   2 -11   7    0.59    0.18 
  -3  11  -7   -0.10    0.12 
   3 -11   7    0.12    0.14 
  -4  11  -7    3.58    0.33 
   4 -11   7    3.67    0.35 
  -5  11  -7    0.50    0.18 
  -6  11  -7   -0.03    0.15 
  -7  11  -7    0.20    0.17 
  -8  11  -7    0.19    0.17 
  -9  11  -7    0.10    0.17 
 -10  11  -7    0.07    0.20 
 -11  11  -7    0.12    0.18 
  -8 -10   7    0.36    0.33 
  -7 -10   7    0.02    0.23 
  -6 -10   7   -0.16    0.18 
  -5 -10   7   -0.01    0.17 
  -4 -10   7    0.22    0.18 
  -3 -10   7    0.39    0.18 
  -2 -10   7    1.84    0.30 
  -1 -10   7    1.31    0.25 
   0  10  -7    0.03    0.13 
   0 -10   7   -0.10    0.13 
  -1  10  -7    0.06    0.13 
  -1  10  -7    0.08    0.13 
   1 -10   7    0.07    0.14 
  -2  10  -7    0.73    0.16 
  -2  10  -7    0.87    0.18 
   2 -10   7    0.77    0.19 
  -3  10  -7    0.25    0.11 
  -3  10  -7    0.28    0.13 
   3 -10   7    0.31    0.15 
  -4  10  -7    3.88    0.27 
  -4  10  -7    3.20    0.30 
   4 -10   7    3.68    0.27 
  -5  10  -7    4.48    0.29 
  -5  10  -7    3.71    0.33 
  -6  10  -7    1.13    0.21 
  -7  10  -7    4.63    0.38 
  -8  10  -7    0.02    0.16 
  -9  10  -7    3.40    0.38 
 -10  10  -7    1.04    0.26 
 -11  10  -7    1.37    0.29 
 -12  10  -7    0.05    0.20 
  -9  -9   7   -0.09    0.29 
  -8  -9   7    0.09    0.24 
  -7  -9   7   -0.05    0.19 
  -6  -9   7    0.07    0.16 
  -5  -9   7    0.03    0.16 
  -4  -9   7    0.11    0.17 
  -3  -9   7   11.70    0.63 
  -2  -9   7    0.02    0.14 
  -1  -9   7    0.02    0.13 
   0   9  -7    3.13    0.28 
   0   9  -7    2.76    0.30 
   0  -9   7    2.93    0.30 
  -1   9  -7    2.01    0.23 
  -1   9  -7    1.49    0.21 
   1  -9   7    1.96    0.25 
  -2   9  -7    2.76    0.25 
  -2   9  -7    2.30    0.24 
   2  -9   7    2.25    0.24 
  -3   9  -7    4.49    0.29 
  -3   9  -7    4.55    0.28 
   3  -9   7    3.30    0.27 
  -4   9  -7    3.55    0.29 
  -4   9  -7    3.56    0.28 
   4  -9   7    3.64    0.26 
  -5   9  -7    0.89    0.17 
  -5   9  -7    0.72    0.14 
  -6   9  -7    0.98    0.17 
  -6   9  -7    0.88    0.19 
  -7   9  -7    0.25    0.15 
  -7   9  -7    0.52    0.15 
  -8   9  -7    0.10    0.15 
  -8   9  -7    0.21    0.14 
  -9   9  -7    0.59    0.21 
  -9   9  -7    1.13    0.21 
 -10   9  -7    0.16    0.18 
 -10   9  -7   -0.03    0.16 
 -11   9  -7    0.09    0.19 
 -12   9  -7    0.16    0.22 
 -10  -8   7   -0.21    0.27 
  -9  -8   7    0.19    0.25 
  -8  -8   7    3.88    0.46 
  -7  -8   7   -0.01    0.16 
  -6  -8   7    0.31    0.17 
  -5  -8   7    0.78    0.22 
  -4  -8   7    0.16    0.16 
  -3  -8   7    4.06    0.37 
  -2  -8   7    5.28    0.38 
   1   8  -7    0.81    0.16 
   1   8  -7    0.81    0.18 
  -1  -8   7    0.71    0.17 
   0   8  -7   -0.01    0.10 
   0   8  -7    0.00    0.10 
   0  -8   7    0.06    0.12 
  -1   8  -7    0.59    0.14 
  -1   8  -7    0.42    0.12 
   1  -8   7    0.38    0.11 
  -2   8  -7    0.39    0.11 
  -2   8  -7    0.46    0.13 
   2  -8   7    0.32    0.10 
  -3   8  -7    2.42    0.22 
  -3   8  -7    2.09    0.21 
   3  -8   7    2.46    0.21 
  -4   8  -7    1.41    0.19 
  -4   8  -7    2.04    0.21 
   4  -8   7    1.94    0.18 
  -5   8  -7    4.28    0.28 
  -5   8  -7    3.84    0.30 
  -6   8  -7    3.98    0.32 
  -6   8  -7    3.72    0.29 
  -7   8  -7    5.30    0.34 
  -7   8  -7    5.65    0.37 
  -8   8  -7    0.25    0.14 
  -8   8  -7    0.41    0.17 
  -9   8  -7    0.22    0.13 
  -9   8  -7    0.08    0.15 
 -10   8  -7    0.12    0.17 
 -10   8  -7    0.40    0.17 
 -11   8  -7    0.56    0.22 
 -11   8  -7    0.02    0.17 
 -12   8  -7    0.70    0.28 
 -12   8  -7    0.15    0.21 
 -13   8  -7    0.35    0.22 
 -10  -7   7    0.21    0.27 
  -9  -7   7    0.08    0.19 
  -8  -7   7   -0.06    0.16 
  -7  -7   7    0.24    0.17 
  -6  -7   7    5.72    0.46 
  -5  -7   7   -0.08    0.12 
  -4  -7   7    2.59    0.30 
  -3  -7   7    0.39    0.15 
  -2  -7   7   15.82    0.70 
   1   7  -7    0.27    0.12 
   1   7  -7    0.50    0.12 
  -1  -7   7    0.55    0.13 
   0   7  -7   18.93    0.77 
   0   7  -7   19.38    0.69 
   0  -7   7   18.41    0.76 
  -1   7  -7    1.70    0.20 
  -1   7  -7    1.73    0.17 
   1  -7   7    1.52    0.18 
  -2   7  -7    0.33    0.11 
  -2   7  -7    0.36    0.10 
   2  -7   7    0.05    0.05 
  -3   7  -7   -0.01    0.07 
  -3   7  -7   -0.04    0.07 
   3  -7   7    0.22    0.08 
  -4   7  -7    0.47    0.12 
  -4   7  -7    0.43    0.13 
   4  -7   7    0.77    0.11 
  -5   7  -7   18.48    0.73 
  -5   7  -7   19.56    0.74 
  -6   7  -7    0.07    0.11 
  -6   7  -7    0.15    0.11 
  -7   7  -7    0.65    0.17 
  -7   7  -7    0.71    0.16 
  -8   7  -7    1.10    0.22 
  -8   7  -7    1.31    0.21 
  -9   7  -7    0.23    0.15 
  -9   7  -7    0.60    0.20 
 -10   7  -7    0.18    0.16 
 -10   7  -7    0.04    0.16 
 -11   7  -7   -0.12    0.16 
 -12   7  -7   -0.11    0.20 
 -13   7  -7    0.83    0.30 
 -11  -6   7    2.77    0.44 
 -10  -6   7    0.29    0.23 
  -9  -6   7    0.17    0.18 
  -8  -6   7    0.38    0.18 
  -7  -6   7    1.03    0.22 
  -6  -6   7    0.05    0.11 
  -5  -6   7   12.38    0.63 
  -4  -6   7    0.55    0.15 
  -3  -6   7    4.85    0.33 
   2   6  -7    3.04    0.29 
  -2  -6   7    2.77    0.26 
   1   6  -7    0.37    0.12 
   1   6  -7    0.44    0.09 
  -1  -6   7    0.28    0.10 
   0   6  -7    0.71    0.14 
   0   6  -7    0.76    0.11 
   0  -6   7    0.72    0.13 
  -1   6  -7    0.64    0.12 
  -1   6  -7    0.59    0.10 
   1  -6   7    0.44    0.10 
  -2   6  -7    0.16    0.08 
  -2   6  -7    0.07    0.08 
   2  -6   7    0.14    0.07 
  -3   6  -7    0.25    0.09 
  -3   6  -7    0.38    0.11 
   3  -6   7    0.55    0.09 
  -4   6  -7    0.15    0.09 
  -4   6  -7    0.05    0.07 
   4  -6   7    0.24    0.05 
  -5   6  -7   10.87    0.49 
  -5   6  -7   10.32    0.47 
  -6   6  -7    2.55    0.24 
  -6   6  -7    1.99    0.24 
  -7   6  -7    0.40    0.16 
  -7   6  -7    0.66    0.16 
  -8   6  -7    7.68    0.43 
  -9   6  -7    0.76    0.19 
 -10   6  -7    1.86    0.27 
 -11   6  -7    1.21    0.25 
 -12   6  -7    0.46    0.25 
 -13   6  -7    0.46    0.29 
 -12  -5   7    0.01    0.27 
 -11  -5   7    0.03    0.22 
 -10  -5   7    0.15    0.18 
  -9  -5   7    0.25    0.16 
  -8  -5   7    0.72    0.19 
  -7  -5   7    0.15    0.13 
  -6  -5   7    0.13    0.12 
  -5  -5   7   35.47    1.33 
  -4  -5   7    1.81    0.23 
  -3  -5   7   18.19    0.75 
   2   5  -7    1.13    0.19 
  -2  -5   7    0.77    0.14 
   1   5  -7   13.97    0.50 
   1   5  -7   13.53    0.59 
  -1  -5   7   13.83    0.58 
   0   5  -7   30.83    1.11 
   0   5  -7   32.68    1.00 
   0  -5   7   31.98    1.12 
  -1   5  -7   61.65    1.81 
  -1   5  -7   59.24    1.93 
  -2   5  -7   36.98    1.26 
  -2   5  -7   39.95    1.20 
   2  -5   7   37.36    1.26 
  -3   5  -7    6.98    0.33 
  -3   5  -7    7.07    0.34 
   3  -5   7    7.47    0.29 
  -4   5  -7    0.86    0.14 
  -4   5  -7    0.88    0.14 
   4  -5   7    1.19    0.07 
  -5   5  -7    1.23    0.17 
  -5   5  -7    1.46    0.18 
  -6   5  -7    0.99    0.17 
  -7   5  -7    0.62    0.16 
  -8   5  -7    1.54    0.23 
  -9   5  -7    0.29    0.15 
 -10   5  -7    1.11    0.22 
 -11   5  -7    0.21    0.17 
 -12   5  -7    0.30    0.23 
 -13   5  -7    0.16    0.28 
 -12  -4   7   -0.13    0.23 
 -11  -4   7    0.22    0.20 
 -10  -4   7    7.44    0.52 
  -9  -4   7    0.32    0.15 
  -8  -4   7    4.26    0.39 
  -7  -4   7    0.81    0.19 
  -6  -4   7    0.23    0.11 
  -5  -4   7    0.10    0.09 
  -4  -4   7    0.04    0.08 
   3   4  -7    0.93    0.17 
  -3  -4   7    0.86    0.15 
   2   4  -7    2.29    0.23 
  -2  -4   7    2.32    0.21 
   1   4  -7    0.86    0.14 
   1   4  -7    0.98    0.10 
  -1  -4   7    0.96    0.14 
   0   4  -7   -0.02    0.06 
   0   4  -7    0.01    0.02 
   0  -4   7    0.16    0.07 
  -1   4  -7   21.03    0.72 
  -1   4  -7   20.61    0.65 
   1  -4   7   17.80    0.70 
  -2   4  -7    6.58    0.28 
  -2   4  -7    5.75    0.30 
   2  -4   7    6.41    0.27 
  -3   4  -7    0.38    0.09 
  -3   4  -7    0.35    0.10 
   3  -4   7    0.38    0.05 
  -4   4  -7    7.91    0.38 
  -5   4  -7   13.65    0.58 
  -6   4  -7    2.24    0.23 
  -7   4  -7    2.01    0.24 
  -8   4  -7    2.16    0.27 
  -9   4  -7    0.12    0.15 
 -10   4  -7    0.61    0.18 
 -11   4  -7    0.72    0.22 
 -12   4  -7    0.08    0.21 
 -13   4  -7    0.12    0.31 
 -13  -3   7   -0.05    0.24 
 -12  -3   7    0.17    0.19 
 -11  -3   7    0.04    0.15 
 -10  -3   7    0.77    0.21 
  -9  -3   7   -0.22    0.11 
  -8  -3   7    0.50    0.16 
  -7  -3   7    0.12    0.11 
  -6  -3   7   10.02    0.52 
  -5  -3   7   22.37    0.90 
  -4  -3   7    1.17    0.18 
   3   3  -7    4.74    0.31 
  -3  -3   7    4.85    0.29 
   2   3  -7   13.88    0.59 
  -2  -3   7   14.79    0.59 
   1   3  -7    6.23    0.23 
   1   3  -7    5.96    0.31 
  -1  -3   7    6.12    0.30 
   0   3  -7    7.88    0.35 
   0   3  -7    8.00    0.28 
   0  -3   7    7.07    0.33 
  -1   3  -7   11.70    0.47 
   1  -3   7   11.78    0.45 
  -2   3  -7    1.27    0.14 
   2  -3   7    1.14    0.09 
  -3   3  -7    0.13    0.08 
   3  -3   7    0.24    0.03 
  -4   3  -7    0.19    0.10 
  -5   3  -7    3.88    0.26 
  -6   3  -7    0.59    0.15 
  -7   3  -7    5.28    0.36 
  -8   3  -7    0.34    0.16 
  -9   3  -7    2.97    0.33 
 -10   3  -7   -0.02    0.17 
 -11   3  -7    0.30    0.22 
 -12   3  -7   -0.21    0.21 
 -13   3  -7   -0.05    0.30 
 -13  -2   7    0.06    0.23 
 -12  -2   7   -0.04    0.17 
 -11  -2   7    1.12    0.24 
 -10  -2   7    0.86    0.21 
  -9  -2   7    0.12    0.12 
  -8  -2   7    0.46    0.16 
  -7  -2   7    7.57    0.44 
  -6  -2   7    4.11    0.30 
  -5  -2   7   36.33    1.32 
   4   2  -7    5.33    0.33 
  -4  -2   7    5.54    0.33 
   3   2  -7    2.80    0.24 
  -3  -2   7    2.97    0.21 
   2   2  -7    3.42    0.23 
  -2  -2   7    3.36    0.22 
   1   2  -7    0.32    0.09 
   1   2  -7    0.43    0.04 
  -1  -2   7    0.44    0.09 
   0   2  -7    0.71    0.11 
   0   2  -7    0.61    0.06 
   0  -2   7    0.45    0.08 
  -1   2  -7   10.04    0.42 
  -1   2  -7   10.65    0.42 
  -2   2  -7    4.73    0.22 
  -2   2  -7    5.09    0.26 
  -3   2  -7    2.43    0.20 
  -4   2  -7    2.74    0.23 
  -5   2  -7    1.41    0.19 
  -6   2  -7    0.30    0.14 
  -7   2  -7    1.04    0.20 
  -8   2  -7    9.70    0.52 
  -9   2  -7    0.29    0.15 
 -10   2  -7   -0.04    0.16 
 -11   2  -7    1.51    0.32 
 -12   2  -7    0.01    0.26 
 -13  -1   7    0.30    0.22 
 -12  -1   7    0.35    0.17 
 -11  -1   7    0.58    0.19 
 -10  -1   7    1.23    0.23 
  -9  -1   7    0.70    0.18 
  -8  -1   7    0.93    0.18 
  -7  -1   7    8.08    0.46 
  -6  -1   7    0.46    0.14 
  -5  -1   7   10.74    0.52 
   4   1  -7    4.34    0.29 
  -4  -1   7    4.91    0.29 
   3   1  -7   81.13    2.66 
   3   1  -7   79.20    2.53 
   2   1  -7    1.17    0.16 
   2   1  -7    0.84    0.12 
   1   1  -7    1.88    0.07 
   1   1  -7    1.80    0.16 
   1   1  -7    1.36    0.16 
   0   1  -7  111.51    3.53 
   0   1  -7  111.24    3.38 
  -1   1  -7  112.14    3.43 
  -1   1  -7  113.62    3.55 
  -2   1  -7   51.11    1.65 
  -2   1  -7   51.25    1.64 
  -3   1  -7   18.29    0.69 
  -3   1  -7   18.49    0.64 
  -4   1  -7   10.98    0.40 
  -4   1  -7   10.43    0.48 
  -5   1  -7    0.26    0.05 
  -5   1  -7    0.22    0.12 
  -6   1  -7   -0.11    0.10 
  -7   1  -7   10.16    0.53 
  -8   1  -7    0.99    0.20 
  -9   1  -7    0.07    0.15 
 -10   1  -7    2.60    0.34 
 -11   1  -7    0.09    0.22 
 -12   1  -7    0.24    0.27 
 -14   0   7    0.12    0.27 
 -13   0   7    0.27    0.19 
 -12   0   7    0.65    0.21 
 -11   0   7    0.12    0.15 
 -10   0   7   30.98    1.24 
  -9   0   7    8.56    0.49 
  -8   0   7    0.25    0.11 
  -7   0   7    7.40    0.43 
   6   0  -7    6.16    0.41 
   5   0  -7   23.70    0.97 
   4   0  -7   -0.01    0.08 
   4   0  -7   -0.01    0.07 
   3   0  -7    0.22    0.10 
   3   0  -7    0.17    0.08 
   2   0  -7    3.98    0.23 
   2   0  -7    4.19    0.27 
   1   0  -7   12.35    0.51 
   1   0  -7   11.83    0.46 
   0   0  -7   39.20    1.27 
   0   0  -7   39.94    1.34 
  -1   0  -7    0.37    0.09 
  -1   0  -7    0.49    0.09 
  -2   0  -7   30.60    1.04 
  -2   0  -7   31.02    1.05 
  -3   0  -7    1.67    0.14 
  -3   0  -7    1.37    0.16 
  -4   0  -7    0.12    0.06 
  -4   0  -7   -0.02    0.08 
  -5   0  -7   14.78    0.64 
  -5   0  -7   15.61    0.58 
  -6   0  -7    4.03    0.33 
  -7   0  -7    3.05    0.31 
  -8   0  -7    0.06    0.16 
  -9   0  -7    0.09    0.17 
 -10   0  -7    2.97    0.39 
 -11   0  -7    0.97    0.31 
 -12   0  -7   -0.11    0.30 
 -14   1   7    0.26    0.27 
 -13   1   7   -0.02    0.17 
 -12   1   7    0.56    0.19 
 -11   1   7    0.04    0.13 
 -10   1   7    1.46    0.24 
  -9   1   7    0.06    0.11 
  -8   1   7    0.14    0.11 
   7  -1  -7    3.47    0.35 
   6  -1  -7   11.57    0.59 
   5  -1  -7   80.44    2.70 
   4  -1  -7    0.12    0.09 
   4  -1  -7    0.10    0.07 
  -4   1   7    0.12    0.04 
   3  -1  -7   63.44    2.00 
   3  -1  -7   62.64    2.12 
  -3   1   7   63.31    1.80 
   2  -1  -7   23.89    0.81 
   2  -1  -7   23.33    0.89 
   1  -1  -7    2.37    0.21 
   1  -1  -7    2.51    0.16 
   0  -1  -7    6.37    0.33 
   0  -1  -7    6.96    0.30 
  -1  -1  -7    0.37    0.09 
  -1  -1  -7    0.34    0.09 
  -2  -1  -7   47.25    1.53 
  -2  -1  -7   47.20    1.58 
  -3  -1  -7   28.88    1.03 
  -3  -1  -7   29.84    1.03 
  -4  -1  -7   -0.02    0.07 
  -4  -1  -7    0.13    0.09 
  -5  -1  -7   13.58    0.57 
  -5  -1  -7   13.94    0.61 
  -6  -1  -7    3.36    0.31 
  -6  -1  -7    3.21    0.25 
  -7  -1  -7    1.28    0.24 
  -8  -1  -7    0.32    0.18 
  -9  -1  -7    0.08    0.17 
 -10  -1  -7    0.02    0.18 
 -11  -1  -7    0.18    0.23 
 -12  -1  -7    0.07    0.26 
 -15   2   7    1.74    0.41 
 -14   2   7    0.47    0.27 
 -13   2   7    0.15    0.18 
 -12   2   7    4.84    0.42 
 -11   2   7   -0.02    0.11 
 -10   2   7    1.07    0.21 
   9  -2  -7    9.03    0.57 
   8  -2  -7    0.44    0.17 
   7  -2  -7    8.61    0.50 
   6  -2  -7    0.73    0.17 
   5  -2  -7    4.29    0.31 
  -5   2   7    4.78    0.20 
   4  -2  -7    1.21    0.15 
   4  -2  -7    1.04    0.17 
  -4   2   7    1.12    0.08 
   3  -2  -7    4.06    0.22 
   3  -2  -7    3.59    0.26 
  -3   2   7    3.93    0.15 
   2  -2  -7   12.50    0.47 
   2  -2  -7   12.62    0.55 
   1  -2  -7   17.99    0.71 
   1  -2  -7   17.84    0.62 
   0  -2  -7   -0.11    0.03 
   0  -2  -7    0.10    0.07 
  -1  -2  -7    1.40    0.14 
  -1  -2  -7    1.06    0.16 
  -2  -2  -7    4.04    0.27 
  -2  -2  -7    4.16    0.25 
  -3  -2  -7   14.65    0.60 
  -3  -2  -7   15.07    0.62 
  -4  -2  -7    0.00    0.09 
  -4  -2  -7   -0.06    0.08 
  -5  -2  -7    7.48    0.42 
  -5  -2  -7    7.75    0.41 
  -6  -2  -7    0.24    0.11 
  -6  -2  -7   -0.22    0.11 
  -7  -2  -7    8.56    0.50 
  -8  -2  -7    2.08    0.31 
  -9  -2  -7    1.39    0.28 
 -10  -2  -7    1.44    0.31 
 -11  -2  -7    0.03    0.22 
 -15   3   7   -0.06    0.27 
 -14   3   7   -0.06    0.20 
 -13   3   7    1.10    0.24 
 -12   3   7    0.26    0.16 
 -11   3   7    0.59    0.18 
  10  -3  -7    0.17    0.16 
   9  -3  -7    1.02    0.23 
   8  -3  -7    0.02    0.11 
   7  -3  -7    4.38    0.37 
   6  -3  -7    0.43    0.14 
  -6   3   7    0.21    0.07 
   5  -3  -7    7.27    0.43 
  -5   3   7    8.32    0.30 
   4  -3  -7    1.22    0.13 
   4  -3  -7    1.83    0.22 
  -4   3   7    1.49    0.10 
   3  -3  -7   15.04    0.55 
   3  -3  -7   15.29    0.66 
  -3   3   7   15.10    0.49 
   2  -3  -7    3.98    0.28 
   2  -3  -7    3.58    0.18 
   1  -3  -7    0.89    0.15 
   0  -3  -7    9.14    0.38 
   0  -3  -7    9.97    0.47 
  -1  -3  -7   33.91    1.12 
  -1  -3  -7   34.13    1.23 
  -2  -3  -7    0.06    0.08 
  -2  -3  -7    0.11    0.10 
  -3  -3  -7   27.14    1.03 
  -3  -3  -7   27.63    0.98 
  -4  -3  -7    3.16    0.27 
  -4  -3  -7    3.02    0.28 
  -5  -3  -7    1.35    0.21 
  -5  -3  -7    0.84    0.19 
  -6  -3  -7   -0.06    0.10 
  -6  -3  -7    0.04    0.13 
  -7  -3  -7    1.94    0.29 
  -8  -3  -7    0.80    0.25 
  -9  -3  -7   -0.02    0.23 
 -10  -3  -7    0.12    0.22 
 -11  -3  -7    0.09    0.24 
 -15   4   7   -0.16    0.25 
 -14   4   7    0.38    0.21 
 -13   4   7    0.29    0.17 
 -13   4   7    0.15    0.19 
 -12   4   7    6.23    0.44 
  11  -4  -7    2.22    0.35 
  10  -4  -7   13.71    0.74 
   9  -4  -7    0.80    0.21 
   8  -4  -7    0.82    0.20 
  -8   4   7    1.15    0.15 
   7  -4  -7    8.26    0.48 
  -7   4   7    8.38    0.36 
   6  -4  -7    9.33    0.52 
  -6   4   7    9.83    0.38 
   5  -4  -7    3.11    0.30 
  -5   4   7    3.47    0.18 
   4  -4  -7   17.00    0.62 
   4  -4  -7   17.03    0.75 
  -4   4   7   17.34    0.57 
   3  -4  -7    7.92    0.45 
   3  -4  -7    8.39    0.33 
  -3   4   7    8.85    0.33 
   2  -4  -7    0.94    0.17 
   2  -4  -7    0.95    0.09 
   1  -4  -7   -0.08    0.07 
   1  -4  -7   -0.05    0.04 
   0  -4  -7    0.71    0.15 
  -1  -4  -7    0.91    0.12 
  -1  -4  -7    0.33    0.13 
  -2  -4  -7   13.70    0.62 
  -2  -4  -7   12.98    0.54 
  -3  -4  -7   11.38    0.51 
  -3  -4  -7   11.65    0.57 
  -4  -4  -7    5.27    0.34 
  -4  -4  -7    5.89    0.39 
  -5  -4  -7    2.91    0.31 
  -5  -4  -7    2.37    0.28 
  -6  -4  -7    0.16    0.15 
  -6  -4  -7    0.27    0.17 
  -7  -4  -7    0.72    0.22 
  -8  -4  -7    0.15    0.18 
  -9  -4  -7   -0.16    0.19 
 -10  -4  -7   -0.20    0.19 
 -15   5   7   -0.16    0.26 
 -14   5   7    0.53    0.25 
 -13   5   7    0.06    0.16 
 -13   5   7   -0.07    0.20 
  12  -5  -7    0.08    0.19 
 -12   5   7    0.03    0.13 
 -12   5   7   -0.07    0.12 
  11  -5  -7    0.82    0.23 
 -11   5   7    0.87    0.18 
  10  -5  -7   -0.08    0.13 
 -10   5   7   -0.02    0.10 
   9  -5  -7    5.28    0.45 
  -9   5   7    5.27    0.30 
   8  -5  -7    0.96    0.21 
  -8   5   7    1.20    0.15 
   7  -5  -7    0.30    0.12 
  -7   5   7    0.36    0.09 
   6  -5  -7    2.53    0.29 
  -6   5   7    2.63    0.17 
   5  -5  -7    1.45    0.22 
  -5   5   7    1.14    0.12 
   4  -5  -7    1.14    0.19 
   4  -5  -7    1.11    0.10 
  -4   5   7    1.19    0.12 
   3  -5  -7    8.83    0.33 
   3  -5  -7    7.98    0.47 
  -3   5   7    8.55    0.35 
   2  -5  -7   26.97    1.07 
   2  -5  -7   27.11    0.87 
   1  -5  -7    0.00    0.05 
   1  -5  -7    0.07    0.09 
   0  -5  -7   17.59    0.77 
   0  -5  -7   17.68    0.63 
  -1  -5  -7    9.85    0.49 
  -1  -5  -7    7.40    0.36 
  -2  -5  -7    5.15    0.29 
  -2  -5  -7    5.04    0.36 
  -3  -5  -7    1.66    0.20 
  -3  -5  -7    1.72    0.25 
  -4  -5  -7    0.33    0.15 
  -4  -5  -7    0.51    0.16 
  -5  -5  -7    8.78    0.52 
  -5  -5  -7    7.96    0.47 
  -6  -5  -7    4.85    0.41 
  -6  -5  -7    5.90    0.46 
  -7  -5  -7    0.52    0.24 
  -7  -5  -7    0.32    0.20 
  -8  -5  -7   -0.08    0.20 
  -9  -5  -7    0.39    0.26 
 -10  -5  -7   -0.06    0.24 
 -15   6   7    0.11    0.28 
 -14   6   7    2.20    0.32 
 -13   6   7    0.17    0.14 
  12  -6  -7    0.13    0.19 
 -12   6   7    0.17    0.13 
  11  -6  -7    0.87    0.25 
 -11   6   7    1.28    0.22 
 -11   6   7    1.58    0.22 
  10  -6  -7    0.05    0.15 
 -10   6   7    0.38    0.13 
   9  -6  -7    3.83    0.39 
  -9   6   7    3.27    0.26 
   8  -6  -7    0.73    0.20 
  -8   6   7    0.61    0.12 
   7  -6  -7    0.02    0.12 
  -7   6   7    0.01    0.07 
   6  -6  -7    1.75    0.26 
  -6   6   7    2.34    0.18 
   5  -6  -7    0.98    0.20 
  -5   6   7    0.86    0.12 
   4  -6  -7   -0.07    0.08 
  -4   6   7    0.26    0.08 
   3  -6  -7    1.82    0.10 
   3  -6  -7    1.51    0.23 
  -3   6   7    1.74    0.17 
   2  -6  -7    0.27    0.13 
   2  -6  -7    0.39    0.06 
   1  -6  -7    0.03    0.05 
   1  -6  -7   -0.08    0.08 
   0  -6  -7    3.39    0.20 
   0  -6  -7    3.52    0.34 
  -1  -6  -7    0.31    0.09 
  -1  -6  -7    0.21    0.13 
  -2  -6  -7    0.74    0.14 
  -2  -6  -7    0.88    0.20 
  -3  -6  -7    2.31    0.24 
  -3  -6  -7    1.93    0.28 
  -4  -6  -7   11.40    0.63 
  -4  -6  -7   11.23    0.55 
  -5  -6  -7    0.57    0.20 
  -5  -6  -7    0.57    0.20 
  -6  -6  -7    5.11    0.42 
  -6  -6  -7    4.39    0.44 
  -7  -6  -7    0.25    0.20 
  -7  -6  -7    0.13    0.21 
  -8  -6  -7   -0.17    0.20 
  -9  -6  -7    0.69    0.28 
 -15   7   7    0.07    0.25 
 -14   7   7    0.00    0.18 
 -13   7   7    0.18    0.15 
  12  -7  -7    0.52    0.25 
 -12   7   7    0.77    0.19 
  11  -7  -7    0.21    0.18 
 -11   7   7    0.19    0.12 
  10  -7  -7    0.15    0.16 
 -10   7   7    0.29    0.12 
   9  -7  -7    0.53    0.18 
  -9   7   7    0.52    0.13 
   8  -7  -7    0.92    0.22 
  -8   7   7    0.86    0.15 
   7  -7  -7    3.38    0.37 
  -7   7   7    2.43    0.21 
   6  -7  -7    2.51    0.33 
  -6   7   7    2.40    0.19 
   5  -7  -7    3.22    0.35 
  -5   7   7    3.39    0.21 
   4  -7  -7    2.49    0.31 
  -4   7   7    2.92    0.22 
   3  -7  -7   15.24    0.74 
  -3   7   7   14.00    0.57 
   2  -7  -7    4.37    0.40 
   1  -7  -7    0.05    0.04 
   1  -7  -7   -0.08    0.10 
   0  -7  -7   19.38    0.70 
   0  -7  -7   20.99    0.92 
  -1  -7  -7   14.68    0.74 
  -1  -7  -7   15.08    0.58 
  -2  -7  -7    0.57    0.18 
  -3  -7  -7    3.66    0.40 
  -3  -7  -7    3.72    0.30 
  -4  -7  -7    0.85    0.20 
  -4  -7  -7    0.51    0.20 
  -5  -7  -7    0.22    0.17 
  -5  -7  -7   -0.12    0.15 
  -6  -7  -7    0.43    0.21 
  -6  -7  -7    0.24    0.19 
  -7  -7  -7    0.51    0.25 
  -7  -7  -7    0.35    0.29 
  -8  -7  -7    0.39    0.27 
 -14   8   7    0.50    0.24 
 -13   8   7    0.16    0.16 
  12  -8  -7    2.61    0.41 
 -12   8   7    3.95    0.34 
  11  -8  -7    3.28    0.42 
 -11   8   7    3.82    0.32 
  10  -8  -7    1.17    0.29 
 -10   8   7    1.11    0.19 
   9  -8  -7    0.99    0.24 
  -9   8   7    1.16    0.17 
   8  -8  -7    0.07    0.14 
  -8   8   7    0.05    0.10 
   7  -8  -7    2.05    0.32 
  -7   8   7    1.49    0.18 
   6  -8  -7    4.63    0.44 
  -6   8   7    4.25    0.26 
   5  -8  -7    0.88    0.23 
  -5   8   7    1.36    0.18 
   4  -8  -7    1.07    0.23 
  -4   8   7    1.19    0.18 
   3  -8  -7    4.36    0.42 
  -3   8   7    4.65    0.30 
   2  -8  -7    4.03    0.40 
   1  -8  -7    0.39    0.17 
   0  -8  -7    3.31    0.38 
  -1  -8  -7    0.24    0.14 
  -2  -8  -7    0.09    0.14 
  -3  -8  -7    0.36    0.16 
  -3  -8  -7    0.16    0.16 
  -4  -8  -7    0.51    0.21 
  -4  -8  -7    0.46    0.19 
  -5  -8  -7    0.38    0.21 
  -5  -8  -7    0.20    0.19 
  -6  -8  -7    0.79    0.26 
  -6  -8  -7    0.51    0.26 
  -7  -8  -7    0.20    0.22 
  -7  -8  -7    0.17    0.34 
 -14   9   7    0.24    0.23 
 -13   9   7   -0.03    0.15 
  12  -9  -7    0.45    0.26 
 -12   9   7    0.15    0.15 
  11  -9  -7    0.01    0.18 
 -11   9   7    0.19    0.13 
  10  -9  -7    0.14    0.19 
 -10   9   7    0.07    0.11 
   9  -9  -7    0.20    0.18 
  -9   9   7    0.25    0.13 
   8  -9  -7    0.32    0.19 
  -8   9   7    0.13    0.11 
   7  -9  -7    4.34    0.46 
  -7   9   7    4.89    0.30 
   6  -9  -7    0.78    0.22 
  -6   9   7    1.18    0.18 
   5  -9  -7    4.89    0.46 
  -5   9   7    4.57    0.30 
   4  -9  -7    0.81    0.23 
  -4   9   7    0.91    0.17 
   3  -9  -7   48.63    1.87 
   2  -9  -7    8.63    0.56 
   1  -9  -7   17.76    0.89 
   0  -9  -7    5.23    0.48 
  -1  -9  -7    1.21    0.26 
  -2  -9  -7    0.62    0.21 
  -3  -9  -7    1.37    0.30 
  -4  -9  -7    2.36    0.38 
  -5  -9  -7   -0.12    0.21 
  -6  -9  -7    0.96    0.35 
 -14  10   7    0.57    0.27 
 -13  10   7    0.16    0.20 
 -12  10   7    0.26    0.18 
  11 -10  -7    0.78    0.29 
 -11  10   7    0.55    0.17 
  10 -10  -7    5.92    0.57 
 -10  10   7    6.50    0.39 
   9 -10  -7    0.70    0.26 
  -9  10   7    0.72    0.17 
   8 -10  -7    5.72    0.55 
  -8  10   7    6.15    0.36 
   7 -10  -7    0.18    0.18 
  -7  10   7    0.09    0.10 
   6 -10  -7    3.78    0.45 
  -6  10   7    3.93    0.31 
   5 -10  -7    5.10    0.50 
  -5  10   7    4.66    0.35 
   4 -10  -7    0.02    0.16 
  -4  10   7   -0.06    0.12 
   3 -10  -7    0.24    0.19 
   2 -10  -7    1.11    0.27 
   1 -10  -7    0.24    0.19 
   0 -10  -7    0.31    0.18 
  -1 -10  -7    1.69    0.33 
  -2 -10  -7    1.16    0.28 
  -3 -10  -7    2.95    0.43 
  -4 -10  -7    1.04    0.35 
  -5 -10  -7    0.12    0.31 
 -13  11   7    0.23    0.23 
 -12  11   7    0.09    0.19 
  11 -11  -7    0.02    0.22 
 -11  11   7   -0.05    0.14 
  10 -11  -7    0.84    0.31 
 -10  11   7    1.22    0.22 
   9 -11  -7    1.08    0.30 
  -9  11   7    0.94    0.20 
   8 -11  -7    0.63    0.25 
  -8  11   7    0.47    0.15 
   7 -11  -7    0.55    0.25 
  -7  11   7    0.70    0.18 
   6 -11  -7    3.65    0.46 
  -6  11   7    3.00    0.30 
   5 -11  -7    1.33    0.31 
  -5  11   7    1.58    0.24 
   4 -11  -7    2.22    0.36 
  -4  11   7    2.05    0.28 
   3 -11  -7    0.61    0.27 
   2 -11  -7   -0.13    0.18 
   1 -11  -7    0.79    0.25 
   0 -11  -7    0.60    0.25 
  -1 -11  -7    4.26    0.52 
  -2 -11  -7    1.31    0.35 
  -3 -11  -7    0.12    0.29 
  -4 -11  -7    0.26    0.33 
 -12  12   7    0.17    0.23 
  11 -12  -7    0.62    0.31 
 -11  12   7    0.62    0.21 
  10 -12  -7    0.29    0.26 
 -10  12   7    0.36    0.17 
   9 -12  -7    0.90    0.29 
  -9  12   7    0.94    0.21 
   8 -12  -7    1.01    0.31 
  -8  12   7    0.68    0.18 
   7 -12  -7    0.05    0.22 
  -7  12   7    0.19    0.14 
   6 -12  -7    0.02    0.21 
  -6  12   7   -0.09    0.13 
   5 -12  -7    0.25    0.25 
  -5  12   7    0.82    0.20 
   4 -12  -7    0.26    0.21 
   3 -12  -7    0.44    0.26 
   2 -12  -7    0.18    0.21 
   1 -12  -7    0.22    0.23 
   0 -12  -7    0.34    0.26 
  -1 -12  -7    0.58    0.32 
  -2 -12  -7    0.53    0.34 
  -3 -12  -7    1.01    0.42 
  11 -13  -7   -0.17    0.27 
 -11  13   7   -0.14    0.21 
  10 -13  -7   -0.22    0.25 
 -10  13   7   -0.13    0.19 
   9 -13  -7    0.10    0.27 
  -9  13   7    0.70    0.22 
   8 -13  -7    0.79    0.31 
  -8  13   7    0.55    0.22 
   7 -13  -7    0.29    0.26 
  -7  13   7    0.22    0.19 
   6 -13  -7    0.13    0.24 
  -6  13   7    0.04    0.16 
   5 -13  -7    0.31    0.24 
  -5  13   7    0.18    0.20 
   4 -13  -7   -0.07    0.21 
   3 -13  -7    1.57    0.37 
   2 -13  -7    0.06    0.23 
   1 -13  -7    0.59    0.32 
   0 -13  -7    0.65    0.38 
  -1 -13  -7    0.43    0.40 
  10 -14  -7    0.09    0.29 
 -10  14   7    0.26    0.27 
   9 -14  -7    0.79    0.34 
  -9  14   7    0.48    0.27 
   8 -14  -7   -0.02    0.26 
  -8  14   7    0.02    0.23 
   7 -14  -7    0.48    0.31 
  -7  14   7    0.51    0.25 
   6 -14  -7    0.27    0.28 
  -6  14   7    0.41    0.25 
   5 -14  -7    0.41    0.30 
   4 -14  -7    0.11    0.27 
   3 -14  -7    0.32    0.29 
   2 -14  -7    0.21    0.27 
   1 -14  -7    0.09    0.38 
  -3  15  -8    0.45    0.22 
  -4  15  -8   -0.03    0.20 
  -1 -14   8    0.67    0.26 
   0 -14   8    1.08    0.33 
   1 -14   8    3.73    0.46 
  -2  14  -8    0.07    0.21 
   2 -14   8    0.09    0.27 
  -3  14  -8    0.48    0.23 
  -4  14  -8   -0.08    0.18 
  -5  14  -8    0.20    0.20 
  -6  14  -8    0.01    0.21 
  -7  14  -8    0.48    0.23 
  -8  14  -8    0.05    0.19 
  -3 -13   8    0.17    0.20 
  -2 -13   8   -0.15    0.21 
  -1 -13   8    0.21    0.20 
   0 -13   8    0.03    0.19 
  -1  13  -8    0.10    0.20 
   1 -13   8   -0.01    0.19 
  -2  13  -8   -0.05    0.16 
   2 -13   8    0.03    0.18 
  -3  13  -8    0.04    0.17 
  -4  13  -8   -0.08    0.16 
  -5  13  -8   -0.04    0.16 
  -6  13  -8    0.05    0.18 
  -7  13  -8   -0.22    0.18 
  -8  13  -8    0.20    0.20 
  -9  13  -8    0.17    0.19 
  -5 -12   8    0.06    0.21 
  -4 -12   8    0.08    0.21 
  -3 -12   8    3.85    0.46 
  -2 -12   8    0.01    0.18 
  -1 -12   8    0.86    0.26 
   0 -12   8    1.49    0.29 
  -1  12  -8    0.12    0.16 
   1 -12   8    0.04    0.19 
  -2  12  -8    0.15    0.17 
   2 -12   8   -0.16    0.14 
  -3  12  -8    0.42    0.18 
   3 -12   8    0.23    0.19 
  -4  12  -8    0.50    0.18 
  -5  12  -8    0.80    0.21 
  -6  12  -8    0.10    0.16 
  -7  12  -8   -0.03    0.17 
  -8  12  -8    0.07    0.18 
  -9  12  -8    0.33    0.22 
 -10  12  -8   -0.09    0.19 
  -6 -11   8    0.17    0.22 
  -5 -11   8   -0.04    0.20 
  -4 -11   8    0.08    0.19 
  -3 -11   8    0.10    0.18 
  -2 -11   8   -0.01    0.16 
  -1 -11   8    0.35    0.19 
   0  11  -8    0.76    0.20 
   0 -11   8    0.48    0.20 
  -1  11  -8    0.00    0.14 
   1 -11   8    0.02    0.14 
  -2  11  -8    2.31    0.29 
   2 -11   8    2.54    0.31 
  -3  11  -8   -0.08    0.12 
   3 -11   8    0.08    0.13 
  -4  11  -8    0.74    0.19 
  -5  11  -8    0.53    0.18 
  -6  11  -8    1.80    0.26 
  -7  11  -8    1.31    0.25 
  -8  11  -8    0.47    0.20 
  -9  11  -8    0.39    0.20 
 -10  11  -8    0.35    0.21 
 -11  11  -8   -0.11    0.17 
  -8 -10   8    0.23    0.32 
  -7 -10   8   -0.20    0.23 
  -6 -10   8   -0.14    0.17 
  -5 -10   8    0.00    0.17 
  -4 -10   8    0.41    0.20 
  -3 -10   8   -0.11    0.15 
  -2 -10   8    2.92    0.34 
  -1 -10   8    1.52    0.26 
   0  10  -8    6.14    0.44 
   0  10  -8    6.91    0.41 
   0 -10   8    6.60    0.44 
  -1  10  -8    9.47    0.54 
  -1  10  -8    9.31    0.48 
   1 -10   8    8.94    0.52 
  -2  10  -8   21.49    0.89 
  -2  10  -8   20.96    0.82 
   2 -10   8   21.95    0.90 
  -3  10  -8    2.02    0.24 
  -3  10  -8    1.95    0.26 
   3 -10   8    2.32    0.26 
  -4  10  -8    1.43    0.22 
  -4  10  -8    1.37    0.21 
  -5  10  -8    0.58    0.16 
  -5  10  -8    0.67    0.18 
  -6  10  -8   -0.03    0.13 
  -6  10  -8   -0.03    0.13 
  -7  10  -8    1.91    0.27 
  -8  10  -8   -0.07    0.16 
  -9  10  -8    0.19    0.18 
 -10  10  -8    0.20    0.19 
 -11  10  -8    0.41    0.21 
  -9  -9   8    0.72    0.36 
  -8  -9   8   -0.10    0.23 
  -7  -9   8    0.29    0.23 
  -6  -9   8    0.06    0.17 
  -5  -9   8    0.11    0.17 
  -4  -9   8    0.28    0.18 
  -3  -9   8    1.91    0.28 
  -2  -9   8    0.10    0.15 
   1   9  -8    4.34    0.35 
  -1  -9   8    4.71    0.38 
   0   9  -8    2.36    0.25 
   0   9  -8    2.08    0.28 
   0  -9   8    2.44    0.28 
  -1   9  -8    0.09    0.12 
  -1   9  -8    0.00    0.10 
   1  -9   8    0.11    0.12 
  -2   9  -8    0.64    0.14 
  -2   9  -8    0.67    0.16 
   2  -9   8    0.65    0.17 
  -3   9  -8    1.92    0.21 
  -3   9  -8    1.93    0.23 
   3  -9   8    1.52    0.18 
  -4   9  -8    0.01    0.10 
  -4   9  -8    0.00    0.10 
  -5   9  -8    0.01    0.12 
  -5   9  -8   -0.01    0.11 
  -6   9  -8    0.95    0.19 
  -6   9  -8    1.04    0.18 
  -7   9  -8    2.74    0.28 
  -7   9  -8    3.21    0.33 
  -8   9  -8   -0.16    0.14 
  -8   9  -8    0.08    0.14 
  -9   9  -8    5.03    0.38 
  -9   9  -8    4.55    0.41 
 -10   9  -8    0.03    0.19 
 -10   9  -8    0.23    0.18 
 -11   9  -8    0.22    0.21 
 -12   9  -8    0.30    0.21 
 -10  -8   8    0.07    0.31 
  -9  -8   8   -0.17    0.22 
  -8  -8   8   -0.11    0.18 
  -7  -8   8   -0.15    0.15 
  -6  -8   8    0.71    0.23 
  -5  -8   8   10.20    0.60 
  -4  -8   8    0.59    0.20 
  -3  -8   8   23.69    1.00 
  -2  -8   8    4.21    0.36 
   1   8  -8    3.48    0.34 
   1   8  -8    3.88    0.29 
  -1  -8   8    3.66    0.33 
   0   8  -8    0.54    0.14 
   0   8  -8    0.86    0.18 
   0  -8   8    0.62    0.16 
  -1   8  -8    0.62    0.13 
  -1   8  -8    0.69    0.16 
   1  -8   8    0.61    0.13 
  -2   8  -8    0.63    0.15 
  -2   8  -8    0.50    0.13 
   2  -8   8    1.01    0.15 
  -3   8  -8   12.63    0.58 
  -3   8  -8   13.79    0.55 
   3  -8   8   13.55    0.56 
  -4   8  -8    4.76    0.30 
  -4   8  -8    4.67    0.30 
  -5   8  -8    0.55    0.15 
  -5   8  -8    0.41    0.13 
  -6   8  -8    0.10    0.11 
  -6   8  -8    0.16    0.12 
  -7   8  -8    0.16    0.14 
  -7   8  -8   -0.03    0.11 
  -8   8  -8   -0.05    0.13 
  -8   8  -8   -0.10    0.12 
  -9   8  -8   -0.05    0.16 
  -9   8  -8    0.00    0.12 
 -10   8  -8    0.14    0.16 
 -10   8  -8    0.14    0.20 
 -11   8  -8    0.02    0.18 
 -11   8  -8    0.15    0.19 
 -12   8  -8   -0.42    0.20 
 -12   8  -8    0.09    0.20 
 -10  -7   8    0.19    0.26 
  -9  -7   8    1.88    0.35 
  -8  -7   8    0.72    0.23 
  -7  -7   8    4.58    0.45 
  -6  -7   8    1.09    0.24 
  -5  -7   8    7.47    0.48 
  -4  -7   8    3.45    0.34 
  -3  -7   8    2.90    0.30 
   2   7  -8    0.58    0.17 
  -2  -7   8    0.35    0.13 
   1   7  -8    1.11    0.15 
   1   7  -8    1.51    0.22 
  -1  -7   8    1.41    0.20 
   0   7  -8    0.16    0.10 
   0   7  -8    0.25    0.09 
   0  -7   8    0.32    0.10 
  -1   7  -8    1.27    0.15 
  -1   7  -8    1.11    0.17 
   1  -7   8    1.18    0.17 
  -2   7  -8    0.15    0.09 
  -2   7  -8    0.33    0.09 
   2  -7   8    0.21    0.07 
  -3   7  -8    1.84    0.20 
  -3   7  -8    1.87    0.19 
   3  -7   8    2.12    0.17 
  -4   7  -8    0.61    0.13 
  -4   7  -8    0.35    0.12 
   4  -7   8    0.51    0.07 
  -5   7  -8    0.54    0.14 
  -5   7  -8    0.62    0.14 
  -6   7  -8    0.10    0.10 
  -6   7  -8    0.11    0.11 
  -7   7  -8    1.95    0.26 
  -7   7  -8    1.77    0.23 
  -8   7  -8    0.08    0.15 
  -8   7  -8    0.33    0.15 
  -9   7  -8    0.85    0.23 
  -9   7  -8    1.45    0.24 
 -10   7  -8    1.37    0.27 
 -10   7  -8    0.45    0.19 
 -12   7  -8   -0.07    0.21 
 -11  -6   8    0.10    0.26 
 -10  -6   8    0.14    0.22 
  -9  -6   8    1.65    0.31 
  -8  -6   8    0.15    0.14 
  -7  -6   8   -0.07    0.11 
  -6  -6   8    1.61    0.25 
  -5  -6   8   -0.07    0.11 
  -4  -6   8    0.18    0.12 
  -3  -6   8    9.14    0.49 
   2   6  -8    1.14    0.19 
  -2  -6   8    0.90    0.16 
   1   6  -8    1.08    0.13 
   1   6  -8    1.19    0.19 
  -1  -6   8    1.14    0.17 
   0   6  -8   14.25    0.53 
   0   6  -8   13.80    0.62 
   0  -6   8   15.38    0.62 
  -1   6  -8    2.78    0.18 
  -1   6  -8    2.91    0.24 
   1  -6   8    3.25    0.22 
  -2   6  -8    0.33    0.09 
  -2   6  -8    0.06    0.08 
   2  -6   8    0.25    0.08 
  -3   6  -8   16.37    0.66 
  -3   6  -8   17.15    0.63 
   3  -6   8   17.00    0.62 
  -4   6  -8    2.85    0.24 
  -4   6  -8    2.46    0.21 
   4  -6   8    2.68    0.14 
  -5   6  -8    0.02    0.09 
  -5   6  -8    0.08    0.11 
  -6   6  -8   -0.01    0.10 
  -6   6  -8    0.22    0.13 
  -7   6  -8    0.07    0.11 
  -7   6  -8    0.06    0.13 
  -8   6  -8    1.07    0.21 
  -9   6  -8    0.31    0.16 
 -10   6  -8   -0.36    0.13 
 -11   6  -8    0.31    0.19 
 -12   6  -8   -0.12    0.22 
 -12  -5   8   -0.03    0.28 
 -11  -5   8    3.39    0.46 
 -10  -5   8    1.01    0.27 
  -9  -5   8    0.03    0.15 
  -8  -5   8    0.73    0.19 
  -7  -5   8    0.04    0.11 
  -6  -5   8    0.88    0.19 
  -5  -5   8   12.44    0.62 
  -4  -5   8   -0.13    0.08 
   3   5  -8    1.77    0.24 
  -3  -5   8    1.68    0.21 
   2   5  -8    0.66    0.14 
  -2  -5   8    0.51    0.12 
   1   5  -8    0.76    0.15 
  -1  -5   8    0.71    0.14 
   0   5  -8    7.10    0.35 
   0   5  -8    4.71    0.24 
   0  -5   8    6.51    0.32 
  -1   5  -8   -0.03    0.07 
  -1   5  -8   -0.04    0.05 
   1  -5   8   -0.02    0.04 
  -2   5  -8    0.72    0.11 
  -2   5  -8    0.82    0.14 
   2  -5   8    0.74    0.10 
  -3   5  -8    0.00    0.07 
  -3   5  -8    0.03    0.08 
   3  -5   8    0.04    0.04 
  -4   5  -8    2.24    0.21 
  -4   5  -8    2.35    0.22 
   4  -5   8    2.58    0.11 
  -5   5  -8    0.25    0.12 
  -6   5  -8    0.37    0.14 
  -7   5  -8    1.80    0.24 
  -8   5  -8    8.50    0.48 
  -9   5  -8    0.05    0.14 
 -10   5  -8    1.15    0.24 
 -11   5  -8    0.97    0.26 
 -12   5  -8    2.84    0.40 
 -12  -4   8    0.06    0.23 
 -11  -4   8    0.22    0.22 
 -10  -4   8    0.18    0.17 
  -9  -4   8   -0.02    0.13 
  -8  -4   8    3.69    0.38 
  -7  -4   8    0.23    0.14 
  -6  -4   8    0.52    0.15 
  -5  -4   8   12.99    0.62 
  -4  -4   8    1.70    0.21 
   3   4  -8   15.06    0.69 
  -3  -4   8   15.96    0.67 
   2   4  -8   24.81    0.93 
  -2  -4   8   23.45    0.91 
   1   4  -8    0.16    0.05 
   1   4  -8    0.15    0.08 
  -1  -4   8    0.10    0.08 
   0   4  -8   27.58    1.00 
   0   4  -8   28.25    0.88 
   0  -4   8   29.52    1.01 
  -1   4  -8    0.11    0.08 
  -1   4  -8    0.06    0.04 
   1  -4   8    0.16    0.06 
  -2   4  -8   30.44    0.97 
  -2   4  -8   30.04    1.05 
   2  -4   8   30.75    1.02 
  -3   4  -8    0.01    0.06 
  -3   4  -8   -0.10    0.06 
   3  -4   8    0.02    0.02 
  -4   4  -8    1.43    0.18 
  -5   4  -8    9.09    0.44 
  -6   4  -8    0.66    0.16 
  -7   4  -8    1.22    0.20 
  -8   4  -8    0.80    0.20 
  -9   4  -8   -0.01    0.14 
 -10   4  -8    1.68    0.27 
 -11   4  -8   -0.06    0.19 
 -12   4  -8    0.40    0.29 
 -13  -3   8    0.13    0.28 
 -12  -3   8    0.00    0.19 
 -11  -3   8    0.89    0.23 
 -10  -3   8    1.44    0.26 
  -9  -3   8    0.40    0.17 
  -8  -3   8    9.46    0.55 
  -7  -3   8    4.17    0.37 
  -6  -3   8    0.17    0.11 
  -5  -3   8    0.22    0.11 
   4   3  -8   13.71    0.62 
  -4  -3   8   12.31    0.58 
   3   3  -8    1.59    0.21 
  -3  -3   8    1.19    0.17 
   2   3  -8    0.24    0.11 
  -2  -3   8    0.18    0.08 
   1   3  -8    2.15    0.20 
   1   3  -8    1.95    0.11 
  -1  -3   8    1.81    0.17 
   0   3  -8    0.13    0.07 
   0   3  -8    0.05    0.03 
   0  -3   8   -0.09    0.05 
  -1   3  -8    0.22    0.08 
  -1   3  -8    0.14    0.05 
   1  -3   8    0.10    0.06 
  -2   3  -8    0.71    0.12 
   2  -3   8    0.82    0.08 
  -3   3  -8    3.33    0.23 
   3  -3   8    3.42    0.15 
  -4   3  -8    1.90    0.20 
  -5   3  -8    2.43    0.24 
  -6   3  -8    0.87    0.17 
  -7   3  -8    0.63    0.18 
  -8   3  -8    4.99    0.39 
  -9   3  -8    2.35    0.31 
 -10   3  -8    0.34    0.18 
 -11   3  -8    0.13    0.22 
 -12   3  -8   -0.05    0.26 
 -13  -2   8    0.37    0.25 
 -12  -2   8    0.09    0.18 
 -11  -2   8    0.10    0.14 
 -10  -2   8    0.32    0.17 
  -9  -2   8    0.13    0.13 
  -8  -2   8    1.50    0.24 
  -7  -2   8   -0.05    0.10 
  -6  -2   8    3.19    0.30 
  -5  -2   8   19.23    0.80 
   4   2  -8   42.88    1.50 
  -4  -2   8   42.40    1.50 
   3   2  -8    0.47    0.11 
  -3  -2   8    0.61    0.13 
   2   2  -8    9.59    0.44 
  -2  -2   8    9.60    0.44 
   1   2  -8    1.46    0.07 
   1   2  -8    1.38    0.16 
  -1  -2   8    1.46    0.15 
   0   2  -8   40.73    1.21 
   0   2  -8   40.46    1.35 
   0   2  -8   42.47    1.42 
  -1   2  -8   28.36    1.01 
  -1   2  -8   30.02    1.00 
  -2   2  -8   14.59    0.57 
  -2   2  -8   14.25    0.54 
  -3   2  -8    0.00    0.08 
  -3   2  -8    0.13    0.04 
  -4   2  -8    1.04    0.17 
  -5   2  -8    0.78    0.15 
  -6   2  -8    0.51    0.15 
  -7   2  -8    2.48    0.28 
  -8   2  -8    2.08    0.28 
  -9   2  -8    0.14    0.16 
 -10   2  -8   -0.08    0.18 
 -11   2  -8   -0.01    0.23 
 -12   2  -8   -0.04    0.29 
 -14  -1   8    1.29    0.37 
 -13  -1   8    0.07    0.19 
 -12  -1   8    1.21    0.26 
 -11  -1   8    4.14    0.42 
 -10  -1   8    3.18    0.36 
  -9  -1   8    0.47    0.16 
  -8  -1   8   24.74    1.03 
  -7  -1   8    2.61    0.28 
  -6  -1   8    3.51    0.31 
  -5  -1   8   26.73    1.03 
   4   1  -8   18.08    0.73 
   4   1  -8   17.38    0.78 
   3   1  -8    2.15    0.24 
   3   1  -8    2.17    0.21 
   2   1  -8    2.64    0.24 
   2   1  -8    2.74    0.21 
   1   1  -8    5.14    0.17 
   1   1  -8    4.70    0.26 
   1   1  -8    5.18    0.30 
   0   1  -8    0.00    0.06 
   0   1  -8    0.04    0.06 
  -1   1  -8   19.71    0.71 
  -1   1  -8   19.71    0.73 
  -2   1  -8    9.88    0.41 
  -2   1  -8   10.11    0.43 
  -3   1  -8    1.73    0.12 
  -3   1  -8    1.19    0.16 
  -4   1  -8    1.49    0.19 
  -4   1  -8    1.87    0.12 
  -5   1  -8    7.78    0.42 
  -6   1  -8    1.57    0.23 
  -7   1  -8    4.45    0.36 
  -8   1  -8    0.20    0.16 
  -9   1  -8    3.44    0.37 
 -10   1  -8    0.08    0.21 
 -11   1  -8    1.14    0.30 
 -12   1  -8    0.00    0.28 
 -14   0   8   -0.11    0.24 
 -13   0   8    0.21    0.19 
 -12   0   8    0.05    0.15 
 -11   0   8   -0.02    0.12 
 -10   0   8    0.81    0.21 
  -9   0   8    0.05    0.11 
  -8   0   8    0.37    0.15 
  -7   0   8   13.19    0.62 
   6   0  -8    0.99    0.21 
   5   0  -8   28.79    1.15 
   4   0  -8   17.57    0.79 
   4   0  -8   20.04    0.75 
   3   0  -8    0.84    0.14 
   3   0  -8    0.61    0.14 
   2   0  -8  108.56    3.32 
   2   0  -8  107.51    3.49 
   1   0  -8   33.24    1.12 
   1   0  -8   34.73    1.21 
   0   0  -8   11.93    0.52 
   0   0  -8   12.27    0.48 
  -1   0  -8  124.55    4.01 
  -1   0  -8  130.00    3.87 
  -2   0  -8   90.55    2.77 
  -2   0  -8   87.61    2.84 
  -3   0  -8    2.89    0.23 
  -3   0  -8    3.09    0.19 
  -4   0  -8    2.20    0.22 
  -4   0  -8    2.48    0.17 
  -5   0  -8    0.82    0.11 
  -5   0  -8    0.92    0.17 
  -6   0  -8   -0.04    0.12 
  -7   0  -8    0.74    0.19 
  -8   0  -8    0.48    0.18 
  -9   0  -8    1.30    0.26 
 -10   0  -8    0.35    0.22 
 -11   0  -8    0.08    0.21 
 -12   0  -8    0.57    0.35 
 -14   1   8   -0.02    0.26 
 -13   1   8    0.49    0.21 
 -12   1   8    0.44    0.18 
 -11   1   8    1.21    0.24 
 -10   1   8   10.25    0.58 
  -9   1   8    0.32    0.14 
   8  -1  -8    4.47    0.44 
   7  -1  -8    0.03    0.10 
   6  -1  -8   14.47    0.70 
   5  -1  -8    2.32    0.22 
   5  -1  -8    2.15    0.26 
   4  -1  -8   19.03    0.73 
   4  -1  -8   18.95    0.81 
  -4   1   8   19.36    0.57 
   3  -1  -8    7.48    0.41 
   3  -1  -8    7.85    0.37 
   2  -1  -8    0.03    0.06 
   2  -1  -8    0.05    0.07 
   1  -1  -8   -0.07    0.06 
   1  -1  -8   -0.03    0.05 
   0  -1  -8    0.12    0.09 
   0  -1  -8    0.01    0.06 
  -1  -1  -8    1.19    0.14 
  -1  -1  -8    1.40    0.16 
  -2  -1  -8    0.79    0.13 
  -2  -1  -8    0.73    0.13 
  -3  -1  -8    0.22    0.09 
  -3  -1  -8    0.35    0.10 
  -4  -1  -8    2.51    0.21 
  -4  -1  -8    2.43    0.24 
  -5  -1  -8    0.67    0.17 
  -5  -1  -8    0.86    0.15 
  -6  -1  -8    0.12    0.14 
  -7  -1  -8    0.80    0.21 
  -8  -1  -8    0.65    0.21 
  -9  -1  -8    0.07    0.17 
 -10  -1  -8    0.19    0.23 
 -11  -1  -8    0.10    0.23 
 -15   2   8    0.21    0.31 
 -13   2   8   -0.18    0.14 
 -12   2   8    0.35    0.17 
 -11   2   8    0.43    0.18 
 -10   2   8    0.18    0.13 
   9  -2  -8    6.06    0.51 
   8  -2  -8    4.32    0.41 
   7  -2  -8    0.84    0.18 
   6  -2  -8    5.08    0.36 
  -6   2   8    4.58    0.22 
   5  -2  -8    0.04    0.09 
   5  -2  -8    0.03    0.07 
  -5   2   8   -0.07    0.04 
   4  -2  -8  117.84    3.85 
   4  -2  -8  120.15    3.64 
  -4   2   8  117.19    3.37 
   3  -2  -8    1.30    0.15 
   3  -2  -8    1.14    0.19 
  -3   2   8    1.44    0.08 
   2  -2  -8  171.81    5.25 
   2  -2  -8  178.47    5.55 
   1  -2  -8   16.76    0.60 
   1  -2  -8   16.56    0.69 
   0  -2  -8  111.93    3.60 
   0  -2  -8  111.70    3.40 
  -1  -2  -8   64.55    1.99 
  -1  -2  -8   61.79    2.11 
  -2  -2  -8    5.61    0.31 
  -2  -2  -8    6.06    0.34 
  -3  -2  -8    1.43    0.18 
  -3  -2  -8    1.49    0.19 
  -4  -2  -8    6.24    0.35 
  -4  -2  -8    5.75    0.36 
  -5  -2  -8    0.12    0.10 
  -5  -2  -8    0.06    0.12 
  -6  -2  -8    2.47    0.29 
  -7  -2  -8   -0.01    0.15 
  -8  -2  -8    0.85    0.22 
  -9  -2  -8    0.25    0.19 
 -10  -2  -8    0.21    0.23 
 -11  -2  -8    0.10    0.25 
 -15   3   8    3.21    0.48 
 -14   3   8    0.39    0.25 
 -13   3   8    2.61    0.36 
 -12   3   8    1.32    0.26 
 -11   3   8   -0.02    0.12 
  10  -3  -8    4.10    0.44 
   9  -3  -8   28.40    1.21 
   8  -3  -8    6.30    0.45 
   7  -3  -8    3.24    0.34 
  -7   3   8    4.33    0.22 
   6  -3  -8    5.18    0.37 
  -6   3   8    5.59    0.24 
   5  -3  -8    0.14    0.08 
   5  -3  -8    0.42    0.13 
  -5   3   8    0.39    0.07 
   4  -3  -8    7.35    0.44 
  -4   3   8    7.92    0.28 
   3  -3  -8    0.96    0.18 
  -3   3   8    0.84    0.08 
   2  -3  -8    3.75    0.30 
   1  -3  -8    1.37    0.19 
   1  -3  -8    1.86    0.14 
   0  -3  -8   12.41    0.58 
   0  -3  -8   12.76    0.48 
  -1  -3  -8    0.94    0.13 
  -1  -3  -8    0.88    0.16 
  -2  -3  -8    1.91    0.23 
  -2  -3  -8    2.03    0.19 
  -3  -3  -8    0.99    0.16 
  -3  -3  -8    1.50    0.21 
  -4  -3  -8    7.02    0.40 
  -4  -3  -8    7.44    0.42 
  -5  -3  -8   -0.05    0.12 
  -5  -3  -8    0.09    0.11 
  -6  -3  -8    0.00    0.14 
  -6  -3  -8    0.08    0.10 
  -7  -3  -8    0.00    0.16 
  -8  -3  -8    1.24    0.26 
  -9  -3  -8    0.48    0.24 
 -10  -3  -8    1.35    0.32 
 -15   4   8    0.50    0.30 
 -14   4   8    0.36    0.23 
 -13   4   8    0.06    0.16 
 -12   4   8    0.97    0.21 
  11  -4  -8    0.07    0.20 
  10  -4  -8    3.64    0.41 
   9  -4  -8    3.94    0.40 
  -9   4   8    3.87    0.25 
   8  -4  -8    9.77    0.59 
  -8   4   8   10.88    0.44 
   7  -4  -8    3.96    0.37 
  -7   4   8    3.90    0.21 
   6  -4  -8    1.00    0.20 
  -6   4   8    1.02    0.11 
   5  -4  -8    2.61    0.28 
  -5   4   8    2.48    0.15 
   4  -4  -8   36.86    1.37 
   4  -4  -8   35.51    1.19 
  -4   4   8   36.64    1.11 
   3  -4  -8   12.22    0.45 
   3  -4  -8   11.58    0.58 
  -3   4   8   11.51    0.43 
   2  -4  -8    0.72    0.15 
   2  -4  -8    0.67    0.09 
   1  -4  -8    1.70    0.14 
   1  -4  -8    2.18    0.25 
   0  -4  -8   15.23    0.57 
   0  -4  -8   15.93    0.70 
  -1  -4  -8    7.14    0.42 
  -1  -4  -8    7.11    0.34 
  -2  -4  -8    0.02    0.10 
  -2  -4  -8   -0.01    0.08 
  -3  -4  -8   10.28    0.52 
  -3  -4  -8    8.83    0.45 
  -4  -4  -8   22.82    0.96 
  -4  -4  -8   23.28    0.90 
  -5  -4  -8    2.34    0.28 
  -5  -4  -8    2.46    0.29 
  -6  -4  -8   -0.03    0.15 
  -6  -4  -8    0.14    0.17 
  -7  -4  -8    0.09    0.18 
  -8  -4  -8    0.23    0.21 
  -9  -4  -8    0.38    0.24 
 -10  -4  -8    0.08    0.25 
 -14   5   8    0.46    0.25 
 -13   5   8    1.98    0.28 
 -13   5   8    2.63    0.34 
 -13   5   8    1.83    0.31 
  12  -5  -8    6.36    0.57 
 -12   5   8    5.13    0.38 
  11  -5  -8    0.69    0.26 
 -11   5   8    0.92    0.17 
  10  -5  -8    7.89    0.54 
 -10   5   8    7.34    0.39 
   9  -5  -8    0.61    0.19 
  -9   5   8    0.42    0.11 
   8  -5  -8    0.36    0.15 
  -8   5   8    0.34    0.10 
   7  -5  -8   -0.01    0.10 
  -7   5   8   -0.02    0.06 
   6  -5  -8    1.17    0.22 
  -6   5   8    1.10    0.12 
   5  -5  -8    0.71    0.17 
  -5   5   8    0.49    0.09 
   4  -5  -8    1.53    0.23 
   4  -5  -8    1.04    0.11 
  -4   5   8    1.02    0.12 
   3  -5  -8    0.55    0.15 
   3  -5  -8    0.64    0.08 
  -3   5   8    0.47    0.10 
   2  -5  -8   10.94    0.56 
   2  -5  -8   10.41    0.40 
   1  -5  -8    0.67    0.16 
   1  -5  -8    0.61    0.09 
   0  -5  -8    1.04    0.20 
   0  -5  -8    1.19    0.13 
  -1  -5  -8    0.17    0.12 
  -1  -5  -8    0.35    0.10 
  -2  -5  -8    0.49    0.16 
  -2  -5  -8    0.41    0.12 
  -3  -5  -8    1.61    0.21 
  -3  -5  -8    1.76    0.26 
  -4  -5  -8    4.13    0.33 
  -4  -5  -8    4.48    0.39 
  -5  -5  -8    3.71    0.37 
  -5  -5  -8    3.21    0.32 
  -6  -5  -8    0.57    0.20 
  -6  -5  -8    0.10    0.18 
  -7  -5  -8    2.37    0.33 
  -8  -5  -8    0.98    0.27 
  -9  -5  -8   -0.17    0.22 
  13  -6  -8    0.17    0.24 
 -13   6   8    0.05    0.16 
  12  -6  -8    0.05    0.18 
 -12   6   8    0.02    0.13 
  11  -6  -8    0.14    0.18 
 -11   6   8   -0.01    0.10 
  10  -6  -8    0.33    0.18 
 -10   6   8    0.51    0.14 
   9  -6  -8    0.55    0.18 
  -9   6   8    0.56    0.13 
   8  -6  -8    0.01    0.12 
  -8   6   8    0.03    0.07 
   7  -6  -8   11.00    0.62 
  -7   6   8   11.11    0.45 
   6  -6  -8    0.65    0.19 
  -6   6   8    0.73    0.11 
   5  -6  -8    0.26    0.14 
  -5   6   8    0.06    0.07 
   4  -6  -8   40.24    1.57 
   4  -6  -8   41.68    1.32 
  -4   6   8   42.77    1.32 
   3  -6  -8   15.18    0.52 
   3  -6  -8   15.07    0.73 
  -3   6   8   14.25    0.56 
   2  -6  -8   20.33    0.90 
   2  -6  -8   19.73    0.67 
   1  -6  -8    1.90    0.27 
   1  -6  -8    2.12    0.15 
   0  -6  -8    9.99    0.41 
   0  -6  -8    9.68    0.56 
  -1  -6  -8   -0.06    0.11 
  -1  -6  -8   -0.03    0.05 
  -2  -6  -8    5.10    0.42 
  -2  -6  -8    4.60    0.28 
  -3  -6  -8   21.48    0.96 
  -3  -6  -8   21.82    0.85 
  -4  -6  -8    8.07    0.45 
  -4  -6  -8    8.10    0.52 
  -5  -6  -8    0.65    0.20 
  -5  -6  -8    0.39    0.18 
  -6  -6  -8    0.45    0.21 
  -6  -6  -8    0.34    0.22 
  -7  -6  -8    0.54    0.23 
  -8  -6  -8   -0.19    0.21 
 -14   7   8    0.55    0.24 
  13  -7  -8    0.32    0.27 
 -13   7   8   -0.02    0.15 
  12  -7  -8   -0.14    0.17 
 -12   7   8   -0.14    0.12 
  11  -7  -8   -0.04    0.17 
 -11   7   8   -0.13    0.10 
  10  -7  -8    0.42    0.20 
 -10   7   8    0.33    0.12 
   9  -7  -8    0.13    0.15 
  -9   7   8    0.19    0.11 
   8  -7  -8    0.97    0.24 
  -8   7   8    1.29    0.17 
   7  -7  -8    8.55    0.56 
  -7   7   8    8.57    0.38 
   6  -7  -8   -0.04    0.12 
  -6   7   8    0.02    0.07 
   5  -7  -8    6.20    0.46 
  -5   7   8    7.27    0.34 
   4  -7  -8    3.43    0.38 
  -4   7   8    4.09    0.25 
   3  -7  -8    0.01    0.10 
   2  -7  -8    2.92    0.34 
   1  -7  -8    0.17    0.13 
   1  -7  -8    0.48    0.07 
   0  -7  -8    1.79    0.29 
   0  -7  -8    1.88    0.16 
  -1  -7  -8    1.61    0.27 
  -1  -7  -8    1.75    0.17 
  -2  -7  -8    0.08    0.09 
  -2  -7  -8    0.40    0.17 
  -3  -7  -8    6.25    0.52 
  -3  -7  -8    7.39    0.41 
  -4  -7  -8    1.95    0.32 
  -4  -7  -8    1.93    0.26 
  -5  -7  -8    0.45    0.19 
  -5  -7  -8    0.18    0.18 
  -6  -7  -8    0.18    0.21 
  -6  -7  -8   -0.02    0.18 
  -7  -7  -8    0.32    0.24 
  -8  -7  -8    0.05    0.24 
 -14   8   8    0.07    0.22 
 -13   8   8    0.17    0.17 
  12  -8  -8   -0.22    0.18 
 -12   8   8    0.11    0.13 
  11  -8  -8    0.11    0.21 
 -11   8   8    0.25    0.14 
  10  -8  -8    0.33    0.20 
 -10   8   8    0.11    0.11 
   9  -8  -8    2.86    0.39 
  -9   8   8    2.75    0.25 
   8  -8  -8    7.58    0.54 
  -8   8   8    6.90    0.36 
   7  -8  -8    0.15    0.16 
  -7   8   8    0.03    0.09 
   6  -8  -8   17.39    0.86 
  -6   8   8   16.45    0.64 
   5  -8  -8    7.32    0.52 
  -5   8   8    7.08    0.36 
   4  -8  -8   11.79    0.67 
  -4   8   8   11.71    0.51 
   3  -8  -8    1.36    0.26 
   2  -8  -8   16.08    0.82 
   1  -8  -8    0.13    0.13 
   0  -8  -8    0.19    0.16 
  -1  -8  -8    5.04    0.46 
  -2  -8  -8    0.61    0.20 
  -3  -8  -8    7.11    0.57 
  -4  -8  -8    1.47    0.31 
  -5  -8  -8    0.16    0.20 
  -6  -8  -8    0.28    0.27 
 -13   9   8    0.21    0.19 
  12  -9  -8    1.87    0.38 
 -12   9   8    2.04    0.27 
  11  -9  -8    0.97    0.29 
 -11   9   8    1.04    0.19 
  10  -9  -8    0.60    0.25 
 -10   9   8    0.89    0.18 
   9  -9  -8    0.98    0.28 
  -9   9   8    0.86    0.16 
   8  -9  -8   10.70    0.67 
  -8   9   8    9.79    0.46 
   7  -9  -8    0.17    0.18 
  -7   9   8    0.07    0.10 
   6  -9  -8   19.42    0.93 
  -6   9   8   16.31    0.68 
   5  -9  -8    1.04    0.26 
  -5   9   8    0.85    0.17 
   4  -9  -8    0.67    0.22 
  -4   9   8    0.85    0.17 
   3  -9  -8    1.17    0.27 
   2  -9  -8   -0.02    0.15 
   1  -9  -8    0.52    0.20 
   0  -9  -8    0.01    0.16 
  -1  -9  -8    0.65    0.21 
  -2  -9  -8    0.32    0.20 
  -3  -9  -8    0.38    0.20 
  -4  -9  -8    0.08    0.20 
  -5  -9  -8   -0.08    0.25 
  -6  -9  -8    0.45    0.35 
 -13  10   8    0.21    0.22 
  12 -10  -8    0.00    0.23 
 -12  10   8    0.19    0.15 
  11 -10  -8    0.05    0.23 
 -11  10   8    0.10    0.14 
  10 -10  -8   -0.06    0.18 
 -10  10   8    0.20    0.14 
   9 -10  -8    2.90    0.43 
  -9  10   8    2.66    0.27 
   8 -10  -8   -0.15    0.16 
  -8  10   8   -0.02    0.11 
   7 -10  -8    0.28    0.20 
  -7  10   8    0.28    0.13 
   6 -10  -8    0.19    0.18 
  -6  10   8    0.13    0.12 
   5 -10  -8    1.42    0.30 
  -5  10   8    1.21    0.20 
   4 -10  -8   -0.06    0.17 
  -4  10   8    0.17    0.13 
   3 -10  -8    1.67    0.32 
   2 -10  -8    0.02    0.14 
   1 -10  -8    2.33    0.35 
   0 -10  -8    6.10    0.57 
  -1 -10  -8    1.68    0.34 
  -2 -10  -8    2.42    0.39 
  -3 -10  -8    1.20    0.33 
  -4 -10  -8    0.23    0.27 
  -5 -10  -8   -0.25    0.30 
 -13  11   8    0.51    0.26 
  12 -11  -8   -0.18    0.25 
 -12  11   8    0.02    0.19 
  11 -11  -8    0.42    0.27 
 -11  11   8    0.25    0.16 
  10 -11  -8    1.97    0.39 
 -10  11   8    2.07    0.27 
   9 -11  -8    1.74    0.37 
  -9  11   8    2.07    0.26 
   8 -11  -8   -0.14    0.19 
  -8  11   8    0.07    0.12 
   7 -11  -8    0.21    0.23 
  -7  11   8    0.16    0.13 
   6 -11  -8    2.10    0.36 
  -6  11   8    2.76    0.29 
   5 -11  -8    0.00    0.18 
  -5  11   8    0.10    0.12 
   4 -11  -8   -0.06    0.19 
   3 -11  -8    0.36    0.23 
   2 -11  -8   -0.14    0.15 
   1 -11  -8   -0.14    0.17 
   0 -11  -8    0.61    0.25 
  -1 -11  -8    0.19    0.23 
  -2 -11  -8    0.65    0.31 
  -3 -11  -8    0.80    0.36 
  -4 -11  -8    0.93    0.40 
 -12  12   8    0.28    0.24 
  11 -12  -8    0.04    0.27 
 -11  12   8    0.01    0.19 
  10 -12  -8    0.72    0.32 
 -10  12   8    0.81    0.21 
   9 -12  -8    0.05    0.24 
  -9  12   8    0.17    0.17 
   8 -12  -8    1.07    0.31 
  -8  12   8    1.11    0.23 
   7 -12  -8    0.32    0.26 
  -7  12   8    1.08    0.23 
   6 -12  -8    2.98    0.46 
  -6  12   8    3.39    0.35 
   5 -12  -8    0.35    0.23 
  -5  12   8    1.13    0.24 
   4 -12  -8    1.65    0.35 
   3 -12  -8    0.84    0.29 
   2 -12  -8    1.04    0.31 
   1 -12  -8    1.69    0.37 
   0 -12  -8    0.52    0.30 
  -1 -12  -8   -0.22    0.27 
  -2 -12  -8    0.14    0.33 
  11 -13  -8    1.31    0.39 
 -11  13   8    1.47    0.32 
  10 -13  -8   -0.06    0.29 
 -10  13   8   -0.05    0.20 
   9 -13  -8    3.69    0.55 
  -9  13   8    4.00    0.40 
   8 -13  -8    2.28    0.43 
  -8  13   8    1.93    0.31 
   7 -13  -8    0.06    0.25 
  -7  13   8   -0.02    0.18 
   6 -13  -8    0.74    0.31 
  -6  13   8    0.83    0.25 
   5 -13  -8    0.21    0.27 
   4 -13  -8   -0.08    0.22 
   3 -13  -8   -0.09    0.25 
   2 -13  -8    0.43    0.31 
   1 -13  -8    0.28    0.33 
   0 -13  -8   -0.17    0.34 
   9 -14  -8    0.11    0.27 
  -9  14   8    0.39    0.28 
   8 -14  -8   -0.08    0.26 
  -8  14   8    0.03    0.23 
   7 -14  -8    0.46    0.33 
  -7  14   8    0.40    0.28 
   6 -14  -8    0.09    0.26 
   5 -14  -8    0.05    0.26 
   4 -14  -8    0.33    0.28 
   3 -14  -8    0.22    0.28 
   2 -14  -8   -0.13    0.27 
  -1 -14   9    0.18    0.22 
   0 -14   9    0.04    0.25 
   1 -14   9    0.09    0.25 
  -2  14  -9    0.36    0.24 
  -3  14  -9    0.12    0.21 
  -4  14  -9    0.09    0.21 
  -5  14  -9    0.15    0.23 
  -6  14  -9    0.03    0.20 
  -7  14  -9    0.03    0.20 
  -3 -13   9    0.11    0.22 
  -2 -13   9    0.07    0.22 
  -1 -13   9    0.17    0.22 
   0 -13   9    0.02    0.20 
  -1  13  -9    0.25    0.21 
   1 -13   9    0.52    0.24 
  -2  13  -9   -0.13    0.18 
   2 -13   9    0.05    0.20 
  -3  13  -9    0.18    0.18 
  -4  13  -9   -0.04    0.18 
  -5  13  -9   -0.24    0.16 
  -6  13  -9    0.11    0.19 
  -7  13  -9   -0.07    0.19 
  -8  13  -9    0.23    0.22 
  -5 -12   9    0.26    0.25 
  -4 -12   9   -0.06    0.20 
  -3 -12   9    0.94    0.29 
  -2 -12   9    0.01    0.19 
  -1 -12   9    0.19    0.20 
   0 -12   9    0.20    0.18 
  -1  12  -9    0.15    0.17 
   1 -12   9   -0.10    0.15 
  -2  12  -9    0.03    0.16 
   2 -12   9    0.13    0.17 
  -3  12  -9    0.15    0.18 
  -4  12  -9    0.24    0.16 
  -5  12  -9   -0.07    0.16 
  -6  12  -9    0.08    0.18 
  -7  12  -9    1.14    0.24 
  -8  12  -9    0.28    0.21 
  -9  12  -9    2.11    0.33 
 -10  12  -9    0.33    0.23 
  -6 -11   9    0.24    0.23 
  -5 -11   9    0.48    0.25 
  -4 -11   9   -0.09    0.17 
  -3 -11   9    0.57    0.23 
  -2 -11   9    0.07    0.18 
  -1 -11   9    2.93    0.36 
   0  11  -9    1.85    0.28 
   0 -11   9    1.11    0.25 
  -1  11  -9   -0.10    0.12 
  -1  11  -9   -0.15    0.17 
   1 -11   9    0.01    0.15 
  -2  11  -9    0.05    0.13 
   2 -11   9   -0.02    0.13 
  -3  11  -9    0.38    0.17 
  -4  11  -9    0.70    0.19 
  -5  11  -9   -0.06    0.14 
  -6  11  -9   -0.08    0.15 
  -7  11  -9    0.28    0.18 
  -8  11  -9   -0.03    0.18 
  -9  11  -9    0.51    0.23 
 -10  11  -9   -0.13    0.18 
  -7 -10   9    0.24    0.28 
  -6 -10   9    0.51    0.23 
  -5 -10   9    1.22    0.29 
  -4 -10   9    0.43    0.20 
  -3 -10   9    0.22    0.18 
  -2 -10   9    0.08    0.16 
  -1 -10   9    0.75    0.22 
   0  10  -9    0.01    0.14 
   0  10  -9    0.06    0.13 
   0 -10   9   -0.16    0.12 
  -1  10  -9    0.04    0.13 
  -1  10  -9   -0.02    0.12 
   1 -10   9   -0.05    0.13 
  -2  10  -9    0.29    0.14 
  -2  10  -9    0.23    0.14 
   2 -10   9    0.21    0.15 
  -3  10  -9   -0.03    0.13 
  -3  10  -9    0.15    0.13 
   3 -10   9    0.01    0.10 
  -4  10  -9    0.71    0.17 
  -4  10  -9    0.50    0.17 
  -5  10  -9   -0.04    0.13 
  -5  10  -9   -0.01    0.13 
  -6  10  -9    0.74    0.19 
  -6  10  -9    0.72    0.19 
  -7  10  -9    4.16    0.36 
  -7  10  -9    4.28    0.38 
  -8  10  -9    1.50    0.27 
  -9  10  -9    0.09    0.18 
 -10  10  -9    0.07    0.19 
 -11  10  -9    0.28    0.22 
  -9  -9   9    0.49    0.33 
  -8  -9   9    0.13    0.26 
  -7  -9   9   -0.01    0.20 
  -6  -9   9    0.43    0.22 
  -5  -9   9    0.56    0.21 
  -4  -9   9    0.39    0.19 
  -3  -9   9    0.21    0.18 
  -2  -9   9   -0.01    0.15 
   1   9  -9    7.77    0.45 
   1   9  -9    7.54    0.49 
  -1  -9   9    8.76    0.50 
   0   9  -9   18.14    0.83 
   0   9  -9   19.74    0.75 
   0  -9   9   18.51    0.82 
  -1   9  -9    0.73    0.16 
  -1   9  -9    0.63    0.17 
   1  -9   9    0.88    0.19 
  -2   9  -9    1.45    0.21 
  -2   9  -9    0.92    0.17 
   2  -9   9    1.13    0.20 
  -3   9  -9    0.28    0.13 
  -3   9  -9    0.17    0.11 
   3  -9   9    0.25    0.08 
  -4   9  -9    4.90    0.32 
  -4   9  -9    4.31    0.34 
  -5   9  -9    3.90    0.32 
  -5   9  -9    3.27    0.30 
  -6   9  -9    0.23    0.15 
  -6   9  -9    0.11    0.11 
  -7   9  -9    2.42    0.27 
  -7   9  -9    1.86    0.27 
  -8   9  -9    0.65    0.18 
  -8   9  -9    0.43    0.19 
  -9   9  -9    0.40    0.18 
  -9   9  -9    0.56    0.21 
 -10   9  -9    0.20    0.19 
 -10   9  -9    0.02    0.18 
 -11   9  -9    0.02    0.25 
 -11   9  -9    0.24    0.21 
  -9  -8   9    1.04    0.33 
  -8  -8   9    0.06    0.21 
  -7  -8   9    0.68    0.22 
  -6  -8   9    1.18    0.26 
  -5  -8   9    0.68    0.21 
  -4  -8   9    0.16    0.16 
  -3  -8   9    0.15    0.15 
   2   8  -9    0.85    0.21 
  -2  -8   9    0.68    0.18 
   1   8  -9    0.35    0.13 
   1   8  -9    0.48    0.18 
  -1  -8   9    0.37    0.15 
   0   8  -9    1.01    0.21 
   0   8  -9    1.44    0.19 
   0  -8   9    1.02    0.19 
  -1   8  -9    0.03    0.10 
  -1   8  -9    0.08    0.10 
   1  -8   9    0.30    0.11 
  -2   8  -9    0.69    0.16 
  -2   8  -9    1.11    0.16 
  -3   8  -9    0.37    0.13 
  -3   8  -9    0.22    0.12 
   3  -8   9    0.43    0.09 
  -4   8  -9    0.43    0.13 
  -4   8  -9    0.37    0.13 
  -5   8  -9   -0.09    0.10 
  -5   8  -9    0.16    0.11 
  -6   8  -9    0.37    0.13 
  -6   8  -9    0.47    0.15 
  -7   8  -9    3.27    0.31 
  -7   8  -9    2.91    0.30 
  -8   8  -9    0.35    0.17 
  -8   8  -9    0.32    0.15 
  -9   8  -9    1.65    0.28 
  -9   8  -9    2.01    0.28 
 -10   8  -9    0.09    0.18 
 -10   8  -9    0.38    0.22 
 -11   8  -9    0.08    0.21 
 -11   8  -9    0.04    0.19 
 -12   8  -9    0.01    0.20 
 -12   8  -9    0.25    0.27 
 -10  -7   9    0.07    0.25 
  -9  -7   9    0.59    0.26 
  -8  -7   9    0.43    0.22 
  -7  -7   9    3.49    0.41 
  -6  -7   9    0.45    0.20 
  -5  -7   9    7.00    0.47 
  -4  -7   9    4.80    0.40 
  -3  -7   9    2.83    0.30 
   2   7  -9    0.37    0.16 
  -2  -7   9    0.34    0.14 
   1   7  -9    0.90    0.18 
   1   7  -9    0.89    0.14 
  -1  -7   9    0.70    0.16 
   0   7  -9    0.95    0.14 
   0   7  -9    0.62    0.15 
   0  -7   9    0.65    0.13 
  -1   7  -9    0.87    0.12 
  -1   7  -9    0.63    0.13 
   1  -7   9    0.84    0.14 
  -2   7  -9    0.39    0.09 
  -2   7  -9    0.58    0.14 
   2  -7   9    0.59    0.11 
  -3   7  -9    6.00    0.35 
  -3   7  -9    6.96    0.34 
   3  -7   9    6.22    0.31 
  -4   7  -9    3.74    0.27 
  -4   7  -9    2.94    0.26 
  -5   7  -9    2.06    0.23 
  -5   7  -9    1.79    0.22 
  -6   7  -9    0.02    0.10 
  -6   7  -9    0.17    0.12 
  -7   7  -9    0.36    0.15 
  -7   7  -9    0.71    0.19 
  -8   7  -9    0.21    0.15 
  -8   7  -9    0.07    0.14 
  -9   7  -9    0.43    0.17 
  -9   7  -9    0.49    0.20 
 -10   7  -9    0.11    0.18 
 -10   7  -9   -0.11    0.17 
 -11   7  -9    0.04    0.20 
 -12   7  -9   -0.02    0.25 
 -11  -6   9   -0.07    0.26 
 -10  -6   9    0.09    0.23 
  -9  -6   9    2.14    0.35 
  -8  -6   9    0.06    0.15 
  -7  -6   9    1.51    0.26 
  -6  -6   9    1.51    0.25 
  -5  -6   9    0.98    0.20 
  -4  -6   9    1.95    0.26 
   3   6  -9    2.36    0.30 
  -3  -6   9    2.50    0.27 
   2   6  -9    0.12    0.10 
  -2  -6   9    0.11    0.11 
   1   6  -9    0.59    0.10 
   1   6  -9    0.92    0.18 
  -1  -6   9    1.08    0.16 
   0   6  -9    0.36    0.08 
   0   6  -9    0.61    0.14 
   0  -6   9    0.47    0.12 
  -1   6  -9    1.41    0.19 
  -1   6  -9    1.59    0.15 
   1  -6   9    1.07    0.14 
  -2   6  -9    0.35    0.11 
  -2   6  -9    0.73    0.11 
   2  -6   9    0.65    0.11 
  -3   6  -9    0.28    0.09 
  -3   6  -9    0.43    0.11 
   3  -6   9    0.50    0.08 
  -4   6  -9    0.11    0.11 
  -4   6  -9    0.00    0.09 
  -5   6  -9    3.76    0.30 
  -5   6  -9    4.03    0.30 
  -6   6  -9   -0.05    0.10 
  -6   6  -9   -0.07    0.10 
  -7   6  -9    0.04    0.11 
  -7   6  -9    0.04    0.13 
  -8   6  -9    2.67    0.30 
  -9   6  -9   -0.18    0.11 
 -10   6  -9    0.12    0.18 
 -11   6  -9    0.06    0.20 
 -12   6  -9   -0.16    0.24 
 -12  -5   9   -0.01    0.29 
 -11  -5   9   -0.02    0.22 
 -10  -5   9    0.24    0.20 
  -9  -5   9    0.03    0.16 
  -8  -5   9    0.79    0.21 
  -7  -5   9    1.89    0.28 
  -6  -5   9    1.68    0.27 
  -5  -5   9    1.12    0.21 
  -4  -5   9    0.51    0.15 
   3   5  -9   16.54    0.75 
  -3  -5   9   16.74    0.72 
   2   5  -9   -0.05    0.09 
  -2  -5   9    0.04    0.07 
   1   5  -9    1.67    0.14 
   1   5  -9    1.35    0.20 
  -1  -5   9    1.55    0.18 
   0   5  -9    1.79    0.14 
   0   5  -9    2.74    0.24 
   0  -5   9    2.65    0.21 
  -1   5  -9    9.54    0.36 
   1  -5   9    8.49    0.39 
  -2   5  -9    1.71    0.19 
  -2   5  -9    1.47    0.14 
   2  -5   9    1.59    0.14 
  -3   5  -9    2.23    0.22 
  -3   5  -9    2.18    0.19 
   3  -5   9    2.46    0.14 
  -4   5  -9    1.98    0.21 
  -4   5  -9    2.16    0.20 
  -5   5  -9    0.29    0.13 
  -6   5  -9    0.07    0.11 
  -7   5  -9    0.50    0.17 
  -8   5  -9    0.10    0.14 
  -9   5  -9    0.51    0.19 
 -10   5  -9    0.36    0.19 
 -11   5  -9    0.04    0.20 
 -12   5  -9    0.21    0.27 
 -12  -4   9    0.05    0.24 
 -11  -4   9    3.02    0.41 
 -10  -4   9    1.84    0.31 
  -9  -4   9    0.02    0.14 
  -8  -4   9    0.09    0.14 
  -7  -4   9    2.21    0.30 
  -6  -4   9    0.02    0.10 
  -5  -4   9    3.38    0.32 
   4   4  -9    0.64    0.18 
  -4  -4   9    0.56    0.16 
   3   4  -9    2.21    0.26 
  -3  -4   9    2.10    0.23 
   2   4  -9   -0.01    0.07 
  -2  -4   9   -0.07    0.07 
   1   4  -9    1.79    0.21 
   1   4  -9    1.87    0.12 
  -1  -4   9    1.79    0.19 
   0   4  -9    1.91    0.13 
   0   4  -9    1.59    0.19 
   0  -4   9    1.99    0.18 
  -1   4  -9    0.41    0.08 
  -1   4  -9    0.59    0.12 
   1  -4   9    0.73    0.11 
  -2   4  -9    1.57    0.18 
  -2   4  -9    1.36    0.14 
   2  -4   9    1.50    0.13 
  -3   4  -9    4.08    0.24 
  -3   4  -9    3.57    0.26 
   3  -4   9    3.97    0.18 
  -4   4  -9    1.67    0.20 
  -5   4  -9    0.27    0.12 
  -6   4  -9    3.07    0.29 
  -7   4  -9    2.66    0.29 
  -8   4  -9    0.40    0.17 
  -9   4  -9    0.66    0.21 
 -10   4  -9    3.76    0.39 
 -11   4  -9    0.27    0.23 
 -12   4  -9    0.30    0.29 
 -13  -3   9   -0.13    0.25 
 -12  -3   9    0.04    0.22 
 -11  -3   9    0.47    0.21 
 -10  -3   9    0.41    0.14 
  -9  -3   9    0.01    0.14 
  -8  -3   9    0.72    0.20 
  -7  -3   9    1.30    0.23 
  -6  -3   9    0.89    0.18 
  -5  -3   9    4.76    0.34 
   4   3  -9   11.51    0.58 
  -4  -3   9   11.73    0.55 
   3   3  -9   22.05    0.88 
  -3  -3   9   22.57    0.88 
   2   3  -9    5.05    0.33 
  -2  -3   9    5.55    0.31 
   1   3  -9  133.74    4.11 
   1   3  -9  132.63    3.82 
  -1  -3   9  134.86    4.23 
   0   3  -9    6.70    0.25 
   0   3  -9    6.31    0.34 
   0  -3   9    6.73    0.33 
  -1   3  -9    7.73    0.30 
  -1   3  -9    7.23    0.36 
   1  -3   9    7.50    0.34 
  -2   3  -9   14.39    0.57 
   2  -3   9   13.61    0.51 
  -3   3  -9   14.91    0.61 
   3  -3   9   15.07    0.52 
  -4   3  -9   -0.05    0.08 
  -5   3  -9    9.64    0.48 
  -6   3  -9    2.40    0.27 
  -7   3  -9    0.41    0.16 
  -8   3  -9    0.58    0.18 
  -9   3  -9    0.34    0.18 
 -10   3  -9    0.13    0.17 
 -11   3  -9   -0.13    0.20 
 -12   3  -9    0.05    0.27 
 -13  -2   9    0.23    0.26 
 -12  -2   9    0.60    0.23 
 -11  -2   9    0.21    0.18 
 -10  -2   9    0.40    0.19 
  -9  -2   9    0.44    0.15 
  -8  -2   9   12.38    0.65 
  -7  -2   9    2.22    0.27 
  -6  -2   9    0.28    0.12 
  -5  -2   9    0.16    0.10 
   4   2  -9    0.21    0.11 
  -4  -2   9    0.33    0.12 
   3   2  -9    1.52    0.20 
  -3  -2   9    1.59    0.20 
   2   2  -9    0.03    0.07 
  -2  -2   9    0.20    0.10 
   1   2  -9    3.17    0.22 
   1   2  -9    3.48    0.13 
   1   2  -9    3.50    0.28 
   0   2  -9    1.94    0.18 
   0   2  -9    2.14    0.11 
   0   2  -9    2.16    0.21 
  -1   2  -9    2.80    0.21 
  -1   2  -9    3.01    0.21 
  -2   2  -9    6.20    0.30 
  -2   2  -9    5.88    0.32 
  -3   2  -9    3.72    0.19 
  -3   2  -9    3.95    0.26 
  -4   2  -9    1.73    0.21 
  -4   2  -9    2.23    0.11 
  -5   2  -9   13.53    0.61 
  -6   2  -9    5.73    0.37 
  -7   2  -9    0.37    0.16 
  -8   2  -9    0.13    0.14 
  -9   2  -9    1.27    0.25 
 -10   2  -9    0.19    0.21 
 -11   2  -9    0.87    0.30 
 -12   2  -9    0.34    0.30 
 -14  -1   9    0.09    0.30 
 -13  -1   9    0.25    0.23 
 -12  -1   9    0.23    0.19 
 -11  -1   9    0.15    0.17 
 -10  -1   9    0.20    0.15 
  -9  -1   9    0.61    0.19 
  -8  -1   9    9.98    0.56 
  -7  -1   9    3.45    0.33 
  -6  -1   9    4.55    0.37 
   5   1  -9   13.08    0.63 
  -5  -1   9   14.26    0.63 
   4   1  -9    3.24    0.28 
   4   1  -9    3.06    0.31 
   3   1  -9   16.49    0.72 
   3   1  -9   15.81    0.66 
   2   1  -9   71.54    2.28 
   2   1  -9   71.72    2.40 
   1   1  -9    1.88    0.18 
   1   1  -9    2.06    0.08 
   1   1  -9    2.20    0.22 
   0   1  -9    1.87    0.17 
   0   1  -9    1.75    0.18 
  -1   1  -9    2.20    0.19 
  -1   1  -9    2.11    0.19 
  -2   1  -9   60.81    2.01 
  -2   1  -9   63.00    1.99 
  -3   1  -9    1.08    0.12 
  -3   1  -9    1.04    0.16 
  -4   1  -9    0.45    0.08 
  -4   1  -9    0.45    0.13 
  -5   1  -9    6.82    0.40 
  -6   1  -9    0.15    0.13 
  -7   1  -9    0.84    0.20 
  -8   1  -9   -0.11    0.13 
  -9   1  -9    0.21    0.18 
 -10   1  -9    0.00    0.20 
 -11   1  -9   -0.09    0.25 
 -14   0   9    0.65    0.29 
 -13   0   9    0.27    0.21 
 -12   0   9    1.90    0.32 
 -11   0   9   -0.11    0.13 
 -10   0   9    2.26    0.31 
  -9   0   9    5.04    0.42 
  -8   0   9    7.66    0.47 
  -7   0   9    4.50    0.33 
   6   0  -9    0.12    0.12 
   5   0  -9   45.55    1.73 
   5   0  -9   49.20    1.65 
   4   0  -9    3.19    0.26 
   4   0  -9    3.19    0.31 
   3   0  -9    4.22    0.31 
   3   0  -9    4.38    0.27 
   2   0  -9    2.68    0.25 
   2   0  -9    2.58    0.21 
   1   0  -9    0.71    0.12 
   1   0  -9    0.84    0.14 
   0   0  -9    0.01    0.06 
   0   0  -9    0.06    0.08 
  -1   0  -9    1.12    0.15 
  -1   0  -9    0.91    0.14 
  -2   0  -9   31.06    1.07 
  -2   0  -9   30.60    1.09 
  -3   0  -9   12.50    0.51 
  -3   0  -9   12.92    0.55 
  -4   0  -9    6.91    0.33 
  -4   0  -9    6.93    0.38 
  -5   0  -9    2.43    0.26 
  -6   0  -9   -0.06    0.12 
  -7   0  -9   11.43    0.60 
  -8   0  -9    1.11    0.24 
  -9   0  -9    1.85    0.32 
 -10   0  -9    0.05    0.22 
 -11   0  -9    0.00    0.21 
 -14   1   9   -0.03    0.25 
 -13   1   9    0.24    0.19 
 -12   1   9    0.13    0.16 
 -11   1   9   -0.03    0.13 
 -10   1   9    1.61    0.27 
  -9   1   9    0.87    0.19 
   8  -1  -9    4.84    0.46 
   7  -1  -9    0.72    0.20 
   6  -1  -9    2.51    0.31 
   5  -1  -9    0.12    0.09 
   5  -1  -9    0.49    0.14 
  -5   1   9    0.29    0.05 
   4  -1  -9    9.77    0.52 
   4  -1  -9    9.88    0.46 
   3  -1  -9   13.76    0.64 
   3  -1  -9   14.46    0.57 
   2  -1  -9   19.12    0.69 
   2  -1  -9   18.17    0.77 
   1  -1  -9    4.02    0.28 
   1  -1  -9    3.77    0.23 
   0  -1  -9   46.22    1.59 
   0  -1  -9   45.76    1.49 
  -1  -1  -9   54.24    1.72 
  -1  -1  -9   52.25    1.80 
  -2  -1  -9   35.97    1.21 
  -2  -1  -9   34.87    1.24 
  -3  -1  -9    4.75    0.29 
  -3  -1  -9    4.75    0.29 
  -4  -1  -9   34.07    1.22 
  -4  -1  -9   35.26    1.23 
  -5  -1  -9    4.15    0.33 
  -5  -1  -9    3.39    0.24 
  -6  -1  -9    0.17    0.16 
  -7  -1  -9    4.54    0.40 
  -8  -1  -9    0.29    0.19 
  -9  -1  -9    0.14    0.20 
 -10  -1  -9   -0.29    0.19 
 -11  -1  -9    0.32    0.26 
 -14   2   9    0.58    0.27 
 -13   2   9    0.22    0.18 
 -12   2   9    3.30    0.39 
 -11   2   9    0.54    0.18 
 -10   2   9    2.69    0.32 
   9  -2  -9    2.73    0.38 
   8  -2  -9    1.17    0.25 
   7  -2  -9   -0.02    0.11 
   6  -2  -9   28.18    1.18 
  -6   2   9   30.13    0.91 
   5  -2  -9    0.26    0.12 
   5  -2  -9    0.29    0.10 
  -5   2   9    0.49    0.05 
   4  -2  -9    1.70    0.18 
   4  -2  -9    1.24    0.20 
  -4   2   9    1.65    0.09 
   3  -2  -9    0.16    0.07 
   3  -2  -9    0.33    0.11 
   2  -2  -9    4.77    0.33 
   2  -2  -9    5.20    0.26 
   1  -2  -9    1.04    0.13 
   1  -2  -9    0.82    0.16 
   0  -2  -9    0.65    0.11 
   0  -2  -9    0.61    0.14 
  -1  -2  -9    1.89    0.18 
  -1  -2  -9    1.75    0.20 
  -2  -2  -9    0.65    0.13 
  -2  -2  -9    0.58    0.14 
  -3  -2  -9    3.82    0.27 
  -3  -2  -9    4.71    0.30 
  -4  -2  -9    3.54    0.28 
  -4  -2  -9    3.37    0.30 
  -5  -2  -9    1.29    0.19 
  -5  -2  -9    0.91    0.19 
  -6  -2  -9    0.93    0.21 
  -7  -2  -9    0.31    0.19 
  -8  -2  -9    0.68    0.22 
  -9  -2  -9   -0.13    0.18 
 -10  -2  -9    0.24    0.23 
 -15   3   9    0.52    0.32 
 -14   3   9   -0.04    0.23 
 -13   3   9    0.20    0.17 
 -12   3   9    1.81    0.31 
  11  -3  -9    0.05    0.19 
  10  -3  -9    0.88    0.24 
   9  -3  -9    6.30    0.52 
   8  -3  -9    2.75    0.35 
  -8   3   9    3.24    0.21 
   7  -3  -9    0.11    0.13 
  -7   3   9    0.11    0.07 
   6  -3  -9    7.39    0.47 
  -6   3   9    8.72    0.32 
   5  -3  -9    2.94    0.32 
   5  -3  -9    3.28    0.25 
  -5   3   9    3.65    0.16 
   4  -3  -9   54.15    1.92 
   4  -3  -9   54.56    1.75 
  -4   3   9   53.91    1.59 
   3  -3  -9   26.07    0.91 
   3  -3  -9   27.35    1.07 
   2  -3  -9   36.54    1.32 
   2  -3  -9   34.06    1.15 
   1  -3  -9   20.45    0.85 
   1  -3  -9   20.93    0.73 
   0  -3  -9   16.59    0.62 
   0  -3  -9   16.57    0.72 
  -1  -3  -9    1.14    0.19 
  -1  -3  -9    1.33    0.16 
  -2  -3  -9    1.16    0.20 
  -2  -3  -9    1.39    0.18 
  -3  -3  -9    0.45    0.14 
  -3  -3  -9    0.06    0.11 
  -4  -3  -9    6.26    0.39 
  -4  -3  -9    5.62    0.37 
  -5  -3  -9    0.08    0.11 
  -5  -3  -9   -0.13    0.11 
  -6  -3  -9   -0.21    0.14 
  -7  -3  -9    0.73    0.22 
  -8  -3  -9   -0.19    0.18 
  -9  -3  -9    0.13    0.23 
 -10  -3  -9   -0.28    0.20 
 -15   4   9    1.47    0.38 
 -14   4   9    0.87    0.30 
 -13   4   9    1.22    0.28 
  12  -4  -9    0.24    0.23 
  11  -4  -9    0.17    0.19 
 -11   4   9    0.04    0.11 
  10  -4  -9    4.77    0.48 
 -10   4   9    4.81    0.30 
   9  -4  -9   14.14    0.77 
  -9   4   9   14.65    0.57 
   8  -4  -9    0.39    0.16 
  -8   4   9    0.43    0.10 
   7  -4  -9    0.24    0.14 
  -7   4   9    0.20    0.07 
   6  -4  -9    9.83    0.56 
  -6   4   9    9.68    0.36 
   5  -4  -9    0.21    0.08 
   5  -4  -9    0.12    0.09 
  -5   4   9    0.09    0.05 
   4  -4  -9    1.76    0.25 
   4  -4  -9    2.19    0.18 
  -4   4   9    2.31    0.14 
   3  -4  -9    0.97    0.19 
   3  -4  -9    0.80    0.11 
   2  -4  -9    0.03    0.08 
   2  -4  -9    0.13    0.06 
   1  -4  -9    1.72    0.24 
   0  -4  -9    1.07    0.20 
   0  -4  -9    0.84    0.13 
  -1  -4  -9   -0.01    0.09 
  -1  -4  -9    0.02    0.10 
  -2  -4  -9    2.77    0.23 
  -2  -4  -9    2.97    0.30 
  -3  -4  -9    7.21    0.40 
  -3  -4  -9    7.46    0.46 
  -4  -4  -9    5.34    0.35 
  -4  -4  -9    4.04    0.38 
  -5  -4  -9    0.07    0.15 
  -5  -4  -9    0.42    0.18 
  -6  -4  -9    0.52    0.20 
  -7  -4  -9    0.22    0.17 
  -8  -4  -9   -0.22    0.18 
  -9  -4  -9   -0.05    0.19 
  13  -5  -9    0.14    0.24 
  12  -5  -9    0.20    0.22 
 -12   5   9    0.24    0.16 
  11  -5  -9    0.02    0.17 
 -11   5   9    0.05    0.12 
  10  -5  -9    0.25    0.18 
 -10   5   9    0.55    0.14 
   9  -5  -9    7.01    0.51 
  -9   5   9    7.41    0.35 
   8  -5  -9    0.65    0.20 
  -8   5   9    0.96    0.13 
   7  -5  -9    1.28    0.25 
  -7   5   9    1.22    0.13 
   6  -5  -9    2.18    0.30 
  -6   5   9    2.37    0.16 
   5  -5  -9    0.17    0.13 
   5  -5  -9    0.25    0.08 
  -5   5   9    0.36    0.08 
   4  -5  -9    0.64    0.18 
   4  -5  -9    0.57    0.10 
  -4   5   9    0.66    0.10 
   3  -5  -9   87.30    3.05 
   3  -5  -9   92.62    2.77 
   2  -5  -9    0.51    0.08 
   2  -5  -9    0.32    0.14 
   1  -5  -9    2.73    0.17 
   1  -5  -9    2.85    0.31 
   0  -5  -9    0.30    0.14 
  -1  -5  -9    0.12    0.09 
  -1  -5  -9   -0.02    0.12 
  -2  -5  -9    0.43    0.12 
  -2  -5  -9    0.18    0.14 
  -3  -5  -9   -0.03    0.13 
  -3  -5  -9    0.25    0.14 
  -4  -5  -9    6.34    0.40 
  -4  -5  -9    5.97    0.43 
  -5  -5  -9    0.26    0.17 
  -5  -5  -9    0.52    0.19 
  -6  -5  -9    0.07    0.17 
  -7  -5  -9    1.00    0.26 
  -8  -5  -9   -0.06    0.21 
  -9  -5  -9    0.66    0.27 
  13  -6  -9    2.91    0.45 
  12  -6  -9    0.54    0.24 
 -12   6   9    0.30    0.17 
  11  -6  -9    4.14    0.48 
 -11   6   9    4.30    0.31 
  10  -6  -9    1.24    0.28 
 -10   6   9    1.38    0.19 
   9  -6  -9    7.15    0.50 
  -9   6   9    6.67    0.34 
   8  -6  -9    0.27    0.15 
  -8   6   9    0.29    0.10 
   7  -6  -9   23.65    1.07 
  -7   6   9   23.81    0.80 
   6  -6  -9    5.68    0.47 
  -6   6   9    4.93    0.25 
   5  -6  -9    0.66    0.19 
  -5   6   9    0.48    0.10 
   4  -6  -9    3.00    0.17 
   4  -6  -9    2.29    0.31 
  -4   6   9    3.14    0.20 
   3  -6  -9    0.06    0.11 
   3  -6  -9    0.26    0.05 
   2  -6  -9    0.86    0.20 
   2  -6  -9    1.19    0.11 
   1  -6  -9    0.09    0.06 
   1  -6  -9    0.03    0.11 
   0  -6  -9    2.44    0.19 
   0  -6  -9    1.98    0.29 
  -1  -6  -9    2.76    0.33 
  -2  -6  -9    0.36    0.14 
  -2  -6  -9    0.23    0.16 
  -3  -6  -9    0.11    0.15 
  -3  -6  -9    0.03    0.14 
  -4  -6  -9    0.05    0.15 
  -4  -6  -9    0.08    0.15 
  -5  -6  -9    1.28    0.25 
  -5  -6  -9    1.13    0.24 
  -6  -6  -9    1.58    0.28 
  -7  -6  -9   -0.30    0.18 
  -8  -6  -9    1.91    0.34 
  13  -7  -9    0.08    0.24 
  12  -7  -9    0.05    0.20 
 -12   7   9    0.03    0.15 
  11  -7  -9    1.10    0.28 
 -11   7   9    0.72    0.16 
  10  -7  -9    0.16    0.19 
 -10   7   9    0.25    0.12 
   9  -7  -9    2.39    0.37 
  -9   7   9    1.87    0.20 
   8  -7  -9    5.67    0.50 
  -8   7   9    5.38    0.30 
   7  -7  -9   14.98    0.79 
  -7   7   9   14.45    0.55 
   6  -7  -9   11.09    0.64 
  -6   7   9   10.77    0.45 
   5  -7  -9    0.10    0.13 
  -5   7   9    0.01    0.08 
   4  -7  -9   25.31    1.12 
  -4   7   9   25.21    0.88 
   3  -7  -9    4.62    0.43 
   2  -7  -9   23.51    1.05 
   1  -7  -9    0.95    0.21 
   0  -7  -9    5.18    0.26 
   0  -7  -9    3.91    0.41 
  -1  -7  -9    5.42    0.29 
  -1  -7  -9    4.27    0.44 
  -2  -7  -9    2.79    0.26 
  -2  -7  -9    3.63    0.41 
  -3  -7  -9    0.00    0.15 
  -3  -7  -9    0.17    0.15 
  -4  -7  -9    1.80    0.30 
  -4  -7  -9    2.05    0.28 
  -5  -7  -9    2.20    0.30 
  -5  -7  -9    2.04    0.33 
  -6  -7  -9    0.47    0.22 
  -6  -7  -9    0.25    0.28 
  -7  -7  -9    0.13    0.22 
  13  -8  -9    0.47    0.30 
  12  -8  -9    0.07    0.21 
 -12   8   9    0.03    0.15 
  11  -8  -9    2.85    0.41 
 -11   8   9    2.72    0.27 
  10  -8  -9    0.14    0.20 
 -10   8   9    0.05    0.11 
   9  -8  -9    0.21    0.18 
  -9   8   9    0.13    0.10 
   8  -8  -9    0.96    0.26 
  -8   8   9    0.88    0.15 
   7  -8  -9    0.56    0.23 
  -7   8   9    0.75    0.15 
   6  -8  -9    5.91    0.53 
  -6   8   9    6.03    0.33 
   5  -8  -9    1.54    0.30 
  -5   8   9    1.54    0.20 
   4  -8  -9   -0.02    0.13 
  -4   8   9   -0.10    0.10 
   3  -8  -9    1.36    0.28 
   2  -8  -9    4.76    0.46 
   1  -8  -9    1.49    0.28 
   0  -8  -9    0.26    0.17 
  -1  -8  -9    2.81    0.38 
  -2  -8  -9    1.44    0.29 
  -3  -8  -9    4.63    0.49 
  -4  -8  -9    0.28    0.20 
  -5  -8  -9    0.66    0.27 
  -6  -8  -9    0.82    0.36 
  13  -9  -9    0.17    0.27 
  12  -9  -9   -0.16    0.21 
 -12   9   9    0.04    0.18 
  11  -9  -9    0.44    0.25 
 -11   9   9    0.49    0.17 
  10  -9  -9    1.67    0.36 
 -10   9   9    1.82    0.23 
   9  -9  -9    0.23    0.20 
  -9   9   9    0.18    0.11 
   8  -9  -9    3.91    0.47 
  -8   9   9    4.00    0.29 
   7  -9  -9    0.53    0.24 
  -7   9   9    0.63    0.15 
   6  -9  -9   23.91    1.14 
  -6   9   9   24.17    0.88 
   5  -9  -9   -0.08    0.16 
  -5   9   9    0.00    0.11 
   4  -9  -9    5.30    0.52 
   3  -9  -9    0.22    0.17 
   2  -9  -9    3.30    0.42 
   1  -9  -9    5.30    0.51 
   0  -9  -9    8.32    0.59 
  -1  -9  -9    7.96    0.57 
  -2  -9  -9    0.58    0.24 
  -3  -9  -9    0.16    0.19 
  -4  -9  -9    1.51    0.34 
  -5  -9  -9    0.09    0.28 
  12 -10  -9    0.43    0.28 
 -12  10   9    0.23    0.21 
  11 -10  -9    0.11    0.24 
 -11  10   9   -0.05    0.13 
  10 -10  -9    0.45    0.26 
 -10  10   9    0.69    0.17 
   9 -10  -9    0.82    0.30 
  -9  10   9    0.72    0.17 
   8 -10  -9    5.30    0.56 
  -8  10   9    6.17    0.36 
   7 -10  -9    0.07    0.20 
  -7  10   9    0.49    0.14 
   6 -10  -9    0.04    0.19 
  -6  10   9    0.05    0.11 
   5 -10  -9    0.00    0.18 
  -5  10   9   -0.04    0.12 
   4 -10  -9    0.14    0.19 
   3 -10  -9   -0.09    0.15 
   2 -10  -9    0.52    0.21 
   1 -10  -9    0.27    0.19 
   0 -10  -9    1.62    0.33 
  -1 -10  -9    0.15    0.20 
  -2 -10  -9    0.65    0.28 
  -3 -10  -9    0.01    0.25 
  -4 -10  -9    0.89    0.37 
  12 -11  -9   -0.13    0.25 
 -12  11   9    0.20    0.23 
  11 -11  -9    0.40    0.28 
 -11  11   9    0.03    0.18 
  10 -11  -9    0.27    0.26 
 -10  11   9    0.29    0.16 
   9 -11  -9    1.16    0.33 
  -9  11   9    1.45    0.23 
   8 -11  -9    2.06    0.40 
  -8  11   9    2.14    0.26 
   7 -11  -9    0.16    0.22 
  -7  11   9    0.30    0.15 
   6 -11  -9   -0.02    0.20 
  -6  11   9    0.04    0.12 
   5 -11  -9   -0.03    0.18 
  -5  11   9    0.68    0.19 
   4 -11  -9    0.24    0.23 
   3 -11  -9    1.31    0.30 
   2 -11  -9    2.69    0.43 
   1 -11  -9    0.14    0.22 
   0 -11  -9    0.32    0.26 
  -1 -11  -9    0.21    0.28 
  -2 -11  -9    0.79    0.37 
  -3 -11  -9   -0.06    0.33 
  12 -12  -9    0.20    0.30 
  11 -12  -9    0.12    0.29 
 -11  12   9    0.35    0.22 
  10 -12  -9    0.00    0.24 
 -10  12   9   -0.04    0.17 
   9 -12  -9    0.25    0.25 
  -9  12   9    0.44    0.18 
   8 -12  -9   -0.07    0.23 
  -8  12   9    0.09    0.15 
   7 -12  -9    0.04    0.22 
  -7  12   9    0.16    0.16 
   6 -12  -9    0.91    0.32 
  -6  12   9    1.60    0.26 
   5 -12  -9    0.15    0.23 
   4 -12  -9   -0.14    0.21 
   3 -12  -9    0.21    0.24 
   2 -12  -9   -0.11    0.22 
   1 -12  -9   -0.03    0.23 
   0 -12  -9    0.05    0.29 
  -1 -12  -9   -0.18    0.32 
  10 -13  -9   -0.24    0.29 
 -10  13   9    0.09    0.22 
   9 -13  -9    0.71    0.34 
  -9  13   9    1.18    0.27 
   8 -13  -9    0.21    0.27 
  -8  13   9    0.39    0.23 
   7 -13  -9    0.84    0.33 
  -7  13   9    1.17    0.27 
   6 -13  -9    2.65    0.47 
  -6  13   9    3.72    0.42 
   5 -13  -9    0.25    0.27 
   4 -13  -9    0.07    0.27 
   3 -13  -9    1.51    0.39 
   2 -13  -9    0.76    0.36 
   1 -13  -9    0.14    0.37 
   0 -13  -9    0.80    0.45 
   8 -14  -9    0.72    0.33 
  -8  14   9    0.89    0.31 
   7 -14  -9    0.09    0.27 
  -7  14   9    0.62    0.30 
   6 -14  -9   -0.19    0.21 
   5 -14  -9   -0.10    0.26 
   4 -14  -9    0.16    0.29 
   3 -14  -9   -0.48    0.23 
   0 -14  10   -0.02    0.24 
   1 -14  10    0.07    0.22 
  -2  14 -10   -0.22    0.20 
  -3  14 -10    0.32    0.23 
  -4  14 -10   -0.19    0.19 
  -5  14 -10    0.12    0.22 
  -6  14 -10   -0.04    0.19 
  -3 -13  10    0.15    0.23 
  -2 -13  10   -0.09    0.23 
  -1 -13  10    0.26    0.23 
   0 -13  10   -0.03    0.20 
  -1  13 -10    0.21    0.20 
   1 -13  10    0.03    0.20 
  -2  13 -10   -0.04    0.17 
  -3  13 -10    0.19    0.19 
  -4  13 -10    0.02    0.18 
  -5  13 -10   -0.05    0.18 
  -6  13 -10   -0.03    0.20 
  -7  13 -10    0.42    0.23 
  -8  13 -10    0.23    0.21 
  -5 -12  10    0.14    0.23 
  -4 -12  10   -0.03    0.21 
  -3 -12  10    0.05    0.20 
  -2 -12  10    0.42    0.23 
  -1 -12  10    0.25    0.21 
   0 -12  10    0.27    0.20 
  -1  12 -10    0.13    0.16 
   1 -12  10    0.18    0.18 
  -2  12 -10    1.41    0.26 
   2 -12  10    1.24    0.26 
  -3  12 -10    0.00    0.15 
  -4  12 -10   -0.02    0.15 
  -5  12 -10    0.04    0.17 
  -6  12 -10    0.15    0.18 
  -7  12 -10    0.70    0.24 
  -8  12 -10    0.00    0.19 
  -9  12 -10    0.03    0.19 
  -6 -11  10    0.17    0.21 
  -5 -11  10    1.07    0.29 
  -4 -11  10    0.00    0.17 
  -3 -11  10   -0.04    0.18 
  -2 -11  10    0.36    0.20 
  -1 -11  10   -0.07    0.15 
   0  11 -10    0.24    0.19 
   0  11 -10    0.40    0.18 
   0 -11  10    0.29    0.18 
  -1  11 -10   -0.14    0.17 
  -1  11 -10    0.19    0.16 
   1 -11  10    0.11    0.16 
  -2  11 -10    0.20    0.15 
  -2  11 -10   -0.16    0.18 
   2 -11  10    0.11    0.16 
  -3  11 -10   -0.11    0.13 
  -4  11 -10    0.06    0.15 
  -5  11 -10    0.92    0.21 
  -6  11 -10    0.13    0.17 
  -7  11 -10    7.73    0.50 
  -8  11 -10    0.02    0.19 
  -9  11 -10    3.31    0.40 
 -10  11 -10   -0.33    0.17 
  -7 -10  10    0.12    0.22 
  -6 -10  10    0.54    0.25 
  -5 -10  10    0.90    0.27 
  -4 -10  10    0.05    0.17 
  -3 -10  10    0.20    0.17 
  -2 -10  10    1.48    0.28 
   1  10 -10    0.48    0.19 
  -1 -10  10    0.46    0.18 
   0  10 -10    1.17    0.24 
   0  10 -10    0.73    0.19 
   0 -10  10    0.97    0.22 
  -1  10 -10    0.27    0.14 
  -1  10 -10    0.18    0.13 
   1 -10  10    0.00    0.13 
  -2  10 -10    0.30    0.16 
  -2  10 -10    0.87    0.19 
   2 -10  10    0.89    0.19 
  -3  10 -10    0.90    0.19 
  -3  10 -10    1.08    0.21 
  -4  10 -10    1.90    0.26 
  -4  10 -10    1.74    0.24 
  -5  10 -10   -0.10    0.11 
  -5  10 -10   -0.09    0.13 
  -6  10 -10    0.29    0.16 
  -6  10 -10    0.05    0.14 
  -7  10 -10    0.72    0.21 
  -7  10 -10    0.87    0.23 
  -8  10 -10    0.12    0.19 
  -9  10 -10    0.25    0.20 
 -10  10 -10   -0.06    0.18 
  -8  -9  10    0.48    0.31 
  -7  -9  10    0.85    0.26 
  -6  -9  10    0.20    0.19 
  -5  -9  10    0.61    0.22 
  -4  -9  10    0.04    0.14 
  -3  -9  10    0.18    0.15 
  -2  -9  10    1.55    0.27 
   1   9 -10    4.47    0.42 
   1   9 -10    3.33    0.31 
  -1  -9  10    3.71    0.36 
   0   9 -10    0.92    0.21 
   0   9 -10    1.00    0.18 
   0  -9  10    0.85    0.19 
  -1   9 -10    0.12    0.11 
  -1   9 -10   -0.16    0.12 
   1  -9  10   -0.01    0.12 
  -2   9 -10    0.02    0.10 
  -2   9 -10    0.43    0.15 
   2  -9  10    0.00    0.11 
  -3   9 -10    0.16    0.13 
  -3   9 -10    0.37    0.14 
  -4   9 -10    1.37    0.21 
  -4   9 -10    0.75    0.17 
  -5   9 -10    0.30    0.15 
  -5   9 -10    0.38    0.14 
  -6   9 -10    0.96    0.20 
  -6   9 -10    0.94    0.20 
  -7   9 -10    0.00    0.13 
  -7   9 -10    0.03    0.14 
  -8   9 -10    0.31    0.19 
  -8   9 -10    0.37    0.17 
  -9   9 -10    0.05    0.17 
  -9   9 -10    0.11    0.16 
 -10   9 -10    0.24    0.18 
 -10   9 -10   -0.06    0.20 
 -11   9 -10    0.36    0.28 
 -11   9 -10    0.50    0.22 
  -9  -8  10    0.01    0.26 
  -8  -8  10   -0.20    0.20 
  -7  -8  10    0.10    0.18 
  -6  -8  10    0.11    0.18 
  -5  -8  10   -0.11    0.14 
  -4  -8  10    2.23    0.31 
  -3  -8  10    2.37    0.30 
   2   8 -10    7.81    0.49 
  -2  -8  10    6.66    0.43 
   1   8 -10    0.08    0.13 
   1   8 -10   -0.07    0.10 
  -1  -8  10   -0.02    0.12 
   0   8 -10    5.36    0.38 
   0   8 -10    6.04    0.33 
   0  -8  10    6.12    0.39 
  -1   8 -10   12.49    0.51 
  -1   8 -10   13.46    0.62 
   1  -8  10   11.11    0.56 
  -2   8 -10    5.95    0.38 
  -2   8 -10    6.61    0.34 
   2  -8  10    5.61    0.32 
  -3   8 -10    1.20    0.17 
  -3   8 -10    1.02    0.18 
  -4   8 -10    0.06    0.11 
  -4   8 -10    0.02    0.10 
  -5   8 -10    1.08    0.19 
  -5   8 -10    1.00    0.18 
  -6   8 -10    0.56    0.17 
  -6   8 -10    0.60    0.16 
  -7   8 -10    1.52    0.23 
  -7   8 -10    1.47    0.24 
  -8   8 -10    0.36    0.18 
  -8   8 -10    0.32    0.16 
  -9   8 -10    0.41    0.18 
  -9   8 -10    0.13    0.16 
 -10   8 -10    0.12    0.17 
 -10   8 -10    0.06    0.18 
 -11   8 -10    0.05    0.20 
 -11   8 -10   -0.05    0.22 
 -10  -7  10   -0.13    0.24 
  -9  -7  10    0.99    0.29 
  -8  -7  10    0.11    0.19 
  -7  -7  10    0.63    0.21 
  -6  -7  10    0.11    0.15 
  -5  -7  10    1.26    0.26 
  -4  -7  10    0.07    0.14 
   3   7 -10    0.10    0.13 
  -3  -7  10    0.24    0.13 
   2   7 -10    0.09    0.13 
  -2  -7  10    0.25    0.13 
   1   7 -10    0.02    0.07 
   1   7 -10    0.08    0.11 
  -1  -7  10   -0.02    0.10 
   0   7 -10    1.03    0.14 
   0   7 -10    1.00    0.20 
   0  -7  10    0.93    0.16 
  -1   7 -10    0.64    0.11 
  -1   7 -10    0.42    0.13 
   1  -7  10    0.80    0.14 
  -2   7 -10    0.67    0.15 
  -2   7 -10    0.46    0.10 
   2  -7  10    0.72    0.13 
  -3   7 -10    0.40    0.12 
  -3   7 -10    0.31    0.12 
  -4   7 -10    0.31    0.13 
  -4   7 -10    0.21    0.12 
  -5   7 -10    0.46    0.15 
  -5   7 -10    0.34    0.13 
  -6   7 -10   -0.06    0.12 
  -6   7 -10   -0.02    0.10 
  -7   7 -10    0.91    0.20 
  -7   7 -10    1.12    0.22 
  -8   7 -10    1.98    0.27 
  -8   7 -10    1.72    0.27 
  -9   7 -10    0.16    0.16 
  -9   7 -10   -0.05    0.17 
 -10   7 -10    1.11    0.26 
 -10   7 -10    0.64    0.23 
 -11   7 -10   -0.14    0.20 
 -11   7 -10    0.20    0.23 
 -11  -6  10    0.90    0.35 
 -10  -6  10    0.16    0.24 
  -9  -6  10   -0.03    0.17 
  -8  -6  10    0.14    0.16 
  -7  -6  10    0.03    0.13 
  -6  -6  10    0.57    0.19 
  -5  -6  10   -0.02    0.12 
  -4  -6  10    6.15    0.41 
   3   6 -10    0.99    0.21 
  -3  -6  10    0.98    0.20 
   2   6 -10    0.21    0.12 
  -2  -6  10    0.32    0.13 
   1   6 -10    6.46    0.30 
   1   6 -10    6.36    0.40 
  -1  -6  10    6.50    0.37 
   0   6 -10    0.02    0.08 
   0   6 -10    0.06    0.04 
   0  -6  10    0.15    0.08 
  -1   6 -10    1.10    0.18 
  -1   6 -10    1.31    0.14 
  -2   6 -10    4.15    0.23 
  -2   6 -10    4.17    0.31 
   2  -6  10    4.14    0.24 
  -3   6 -10    5.58    0.35 
  -3   6 -10    5.71    0.30 
   3  -6  10    5.99    0.27 
  -4   6 -10    0.52    0.15 
  -4   6 -10    0.63    0.14 
  -5   6 -10    1.98    0.23 
  -5   6 -10    1.87    0.23 
  -6   6 -10    1.04    0.20 
  -6   6 -10    0.91    0.19 
  -7   6 -10    6.61    0.42 
  -7   6 -10    6.03    0.41 
  -8   6 -10    0.25    0.15 
  -9   6 -10   -0.08    0.16 
 -10   6 -10    0.12    0.21 
 -11   6 -10    0.08    0.24 
 -12   6 -10   -0.10    0.25 
 -12  -5  10    1.15    0.37 
 -11  -5  10    0.21    0.25 
 -10  -5  10   -0.10    0.18 
  -9  -5  10   -0.03    0.16 
  -8  -5  10    0.10    0.15 
  -7  -5  10    1.18    0.25 
  -6  -5  10   -0.03    0.13 
  -5  -5  10    0.97    0.20 
   4   5 -10   -0.03    0.10 
  -4  -5  10    0.06    0.11 
   3   5 -10   -0.06    0.11 
  -3  -5  10   -0.01    0.10 
   2   5 -10   -0.01    0.09 
  -2  -5  10   -0.08    0.06 
   1   5 -10    0.20    0.06 
   1   5 -10    0.10    0.09 
  -1  -5  10    0.17    0.08 
   0   5 -10    0.22    0.10 
   0   5 -10    0.23    0.06 
   0  -5  10    0.18    0.08 
  -1   5 -10    0.07    0.07 
  -1   5 -10    0.06    0.04 
   1  -5  10    0.07    0.06 
  -2   5 -10    1.77    0.16 
  -2   5 -10    1.84    0.21 
   2  -5  10    1.87    0.16 
  -3   5 -10   -0.02    0.06 
  -3   5 -10   -0.03    0.09 
   3  -5  10    0.05    0.03 
  -4   5 -10    4.44    0.27 
  -4   5 -10    3.74    0.30 
  -5   5 -10    4.34    0.33 
  -5   5 -10    5.30    0.34 
  -6   5 -10    2.06    0.26 
  -7   5 -10    0.67    0.19 
  -8   5 -10    3.81    0.36 
  -9   5 -10    2.22    0.31 
 -10   5 -10    0.05    0.17 
 -11   5 -10    0.53    0.26 
 -12   5 -10    0.05    0.31 
 -12  -4  10   -0.12    0.24 
 -11  -4  10   -0.12    0.19 
 -10  -4  10    0.33    0.20 
  -9  -4  10    0.00    0.14 
  -8  -4  10    5.32    0.46 
  -7  -4  10    2.56    0.32 
  -6  -4  10    0.21    0.15 
  -5  -4  10    3.48    0.33 
   4   4 -10    4.14    0.37 
  -4  -4  10    3.68    0.32 
   3   4 -10    1.35    0.22 
  -3  -4  10    1.59    0.21 
   2   4 -10    7.21    0.42 
  -2  -4  10    7.15    0.39 
   1   4 -10    1.63    0.11 
   1   4 -10    1.45    0.20 
  -1  -4  10    1.26    0.17 
   0   4 -10    6.22    0.35 
   0   4 -10    5.98    0.25 
   0  -4  10    6.33    0.33 
  -1   4 -10    0.24    0.07 
  -1   4 -10    0.28    0.10 
   1  -4  10    0.35    0.09 
  -2   4 -10    2.90    0.25 
   2  -4  10    2.96    0.18 
  -3   4 -10    3.24    0.23 
  -3   4 -10    3.09    0.26 
   3  -4  10    3.25    0.16 
  -4   4 -10    6.76    0.39 
  -5   4 -10    0.71    0.16 
  -6   4 -10    2.02    0.26 
  -7   4 -10    0.49    0.18 
  -8   4 -10    0.32    0.16 
  -9   4 -10    0.27    0.19 
 -10   4 -10    0.33    0.22 
 -11   4 -10    0.00    0.23 
 -12   4 -10    0.71    0.33 
 -13  -3  10    0.06    0.28 
 -12  -3  10    0.08    0.23 
 -11  -3  10    1.91    0.33 
 -10  -3  10    5.12    0.48 
  -9  -3  10    0.98    0.23 
  -8  -3  10    0.03    0.12 
  -7  -3  10    2.98    0.34 
  -6  -3  10    0.09    0.12 
  -5  -3  10    5.22    0.36 
   4   3 -10    0.50    0.16 
  -4  -3  10    0.41    0.14 
   3   3 -10    1.03    0.18 
  -3  -3  10    0.78    0.15 
   2   3 -10   13.23    0.60 
  -2  -3  10   13.92    0.60 
   1   3 -10    0.48    0.12 
   1   3 -10    0.47    0.05 
  -1  -3  10    0.37    0.11 
   0   3 -10    2.74    0.14 
   0   3 -10    3.11    0.24 
   0  -3  10    2.57    0.21 
  -1   3 -10    0.49    0.12 
  -1   3 -10    0.26    0.06 
   1  -3  10    0.17    0.08 
  -2   3 -10    0.59    0.13 
   2  -3  10    0.95    0.11 
  -3   3 -10   -0.12    0.07 
   3  -3  10    0.03    0.03 
  -4   3 -10   -0.08    0.10 
  -5   3 -10    0.72    0.18 
  -6   3 -10    0.53    0.16 
  -7   3 -10    2.64    0.31 
  -8   3 -10    0.46    0.18 
  -9   3 -10    0.18    0.18 
 -10   3 -10    0.65    0.26 
 -11   3 -10    0.14    0.25 
 -13  -2  10   -0.17    0.22 
 -12  -2  10    0.17    0.19 
 -11  -2  10    0.07    0.17 
 -10  -2  10    0.33    0.16 
  -9  -2  10    0.11    0.15 
  -8  -2  10    0.24    0.14 
  -7  -2  10    1.17    0.22 
  -6  -2  10    0.26    0.13 
   5   2 -10    2.65    0.30 
  -5  -2  10    2.17    0.26 
   4   2 -10    3.68    0.32 
  -4  -2  10    3.82    0.32 
   3   2 -10   11.31    0.54 
  -3  -2  10   11.76    0.54 
   2   2 -10   29.29    1.05 
   2   2 -10   28.59    1.12 
  -2  -2  10   28.71    1.06 
   1   2 -10    7.44    0.39 
   1   2 -10    7.47    0.42 
   1   2 -10    7.95    0.26 
   0   2 -10   12.46    0.53 
   0   2 -10   12.08    0.55 
   0   2 -10   12.48    0.41 
  -1   2 -10   48.03    1.60 
  -1   2 -10   48.97    1.65 
  -2   2 -10    2.90    0.24 
  -2   2 -10    3.28    0.21 
  -3   2 -10    7.51    0.40 
  -3   2 -10    7.93    0.34 
  -4   2 -10    0.09    0.12 
  -5   2 -10    8.76    0.47 
  -6   2 -10   -0.06    0.12 
  -7   2 -10    1.43    0.24 
  -8   2 -10    0.53    0.18 
  -9   2 -10    0.55    0.21 
 -10   2 -10   -0.05    0.20 
 -11   2 -10    0.44    0.27 
 -13  -1  10    0.20    0.24 
 -12  -1  10    0.08    0.17 
 -11  -1  10    4.85    0.47 
 -10  -1  10    3.01    0.37 
  -9  -1  10    7.36    0.49 
  -8  -1  10    8.05    0.50 
  -7  -1  10    5.05    0.41 
  -6  -1  10    0.10    0.11 
   5   1 -10    1.19    0.20 
   5   1 -10    0.94    0.23 
   4   1 -10    1.74    0.22 
   4   1 -10    2.37    0.29 
   3   1 -10    4.22    0.35 
   3   1 -10    3.99    0.28 
   2   1 -10    3.27    0.25 
   2   1 -10    3.67    0.30 
   1   1 -10    0.12    0.07 
   1   1 -10   -0.05    0.08 
   1   1 -10    0.16    0.02 
   0   1 -10    1.50    0.17 
   0   1 -10    1.51    0.19 
  -1   1 -10    4.80    0.28 
  -1   1 -10    4.46    0.28 
  -2   1 -10    0.23    0.09 
  -2   1 -10    0.44    0.10 
  -3   1 -10    0.79    0.16 
  -3   1 -10    0.86    0.12 
  -4   1 -10    1.17    0.19 
  -5   1 -10    0.66    0.18 
  -6   1 -10    0.65    0.18 
  -7   1 -10    2.64    0.31 
  -8   1 -10    0.17    0.17 
  -9   1 -10   -0.16    0.17 
 -10   1 -10    0.03    0.22 
 -11   1 -10    1.22    0.37 
 -14   0  10    0.49    0.32 
 -13   0  10    0.09    0.21 
 -12   0  10    0.55    0.21 
 -11   0  10    0.05    0.14 
 -10   0  10    3.00    0.35 
  -9   0  10    0.29    0.15 
  -8   0  10    0.77    0.19 
   7   0 -10    0.97    0.23 
   6   0 -10   14.82    0.76 
   5   0 -10   99.48    3.36 
   5   0 -10   99.71    3.20 
   4   0 -10   34.68    1.26 
   4   0 -10   35.87    1.36 
   3   0 -10   10.38    0.54 
   3   0 -10   11.24    0.50 
   2   0 -10    2.27    0.21 
   2   0 -10    2.41    0.26 
   1   0 -10   21.03    0.78 
   1   0 -10   21.51    0.85 
   0   0 -10    6.74    0.33 
   0   0 -10    6.14    0.35 
  -1   0 -10   18.74    0.71 
  -1   0 -10   18.84    0.74 
  -2   0 -10    5.90    0.32 
  -2   0 -10    6.21    0.33 
  -3   0 -10    0.45    0.15 
  -3   0 -10   -0.02    0.08 
  -4   0 -10    1.10    0.14 
  -4   0 -10    1.42    0.21 
  -5   0 -10    0.37    0.14 
  -6   0 -10    1.66    0.25 
  -7   0 -10    0.82    0.20 
  -8   0 -10    0.26    0.18 
  -9   0 -10   -0.06    0.17 
 -10   0 -10   -0.19    0.20 
 -11   0 -10    0.32    0.26 
 -14   1  10    0.11    0.24 
 -13   1  10    1.30    0.30 
 -12   1  10    2.74    0.36 
 -11   1  10    1.30    0.25 
 -10   1  10   10.21    0.60 
  -9   1  10    0.61    0.18 
   8  -1 -10    0.53    0.22 
   7  -1 -10    0.18    0.15 
   6  -1 -10    9.74    0.56 
  -6   1  10    8.49    0.31 
   5  -1 -10   -0.01    0.08 
   5  -1 -10    0.06    0.11 
   4  -1 -10    3.23    0.32 
   4  -1 -10    2.85    0.25 
   3  -1 -10   -0.02    0.08 
   3  -1 -10    0.04    0.07 
   2  -1 -10    2.97    0.23 
   2  -1 -10    3.41    0.29 
   1  -1 -10    7.42    0.36 
   1  -1 -10    8.15    0.43 
   0  -1 -10    0.70    0.14 
   0  -1 -10    0.66    0.12 
  -1  -1 -10    0.00    0.06 
  -1  -1 -10   -0.08    0.07 
  -2  -1 -10    0.01    0.08 
  -2  -1 -10    0.11    0.08 
  -3  -1 -10    0.00    0.11 
  -3  -1 -10   -0.02    0.08 
  -4  -1 -10    0.37    0.14 
  -4  -1 -10    0.59    0.13 
  -5  -1 -10    3.17    0.30 
  -6  -1 -10    0.31    0.17 
  -7  -1 -10    2.84    0.34 
  -8  -1 -10    0.16    0.17 
  -9  -1 -10    0.32    0.20 
 -10  -1 -10   -0.12    0.19 
 -14   2  10    0.09    0.24 
 -13   2  10    0.17    0.19 
 -12   2  10    0.84    0.22 
 -11   2  10    0.04    0.15 
  10  -2 -10   -0.03    0.17 
   9  -2 -10    8.78    0.60 
   8  -2 -10    1.33    0.28 
   7  -2 -10    4.43    0.43 
  -7   2  10    4.83    0.22 
   6  -2 -10    0.10    0.12 
  -6   2  10    0.25    0.05 
   5  -2 -10    4.13    0.29 
   5  -2 -10    4.55    0.38 
  -5   2  10    4.10    0.16 
   4  -2 -10    0.30    0.13 
   4  -2 -10    0.72    0.13 
   3  -2 -10   20.20    0.73 
   3  -2 -10   18.15    0.82 
   2  -2 -10    0.27    0.12 
   2  -2 -10    0.28    0.08 
   1  -2 -10   28.20    0.98 
   1  -2 -10   28.99    1.10 
   0  -2 -10    2.68    0.21 
   0  -2 -10    2.64    0.26 
  -1  -2 -10    0.18    0.10 
  -1  -2 -10    0.91    0.14 
  -2  -2 -10   12.93    0.55 
  -2  -2 -10   12.60    0.58 
  -3  -2 -10   11.31    0.53 
  -3  -2 -10   10.80    0.51 
  -4  -2 -10    1.43    0.22 
  -4  -2 -10    1.62    0.21 
  -5  -2 -10    0.56    0.16 
  -6  -2 -10    0.05    0.16 
  -7  -2 -10    0.21    0.19 
  -8  -2 -10    0.16    0.20 
  -9  -2 -10    0.44    0.22 
 -10  -2 -10    0.14    0.24 
 -14   3  10    1.72    0.36 
 -13   3  10    0.12    0.20 
 -12   3  10    8.15    0.55 
  11  -3 -10    2.32    0.40 
  10  -3 -10    2.98    0.42 
   9  -3 -10    0.41    0.18 
  -9   3  10    0.22    0.09 
   8  -3 -10    0.31    0.18 
  -8   3  10    0.30    0.09 
   7  -3 -10    0.15    0.14 
  -7   3  10    0.30    0.07 
   6  -3 -10   13.20    0.68 
  -6   3  10   13.08    0.44 
   5  -3 -10    1.30    0.17 
   5  -3 -10    0.84    0.19 
  -5   3  10    1.25    0.09 
   4  -3 -10    0.14    0.11 
   4  -3 -10    0.45    0.10 
   3  -3 -10    2.15    0.27 
   3  -3 -10    2.10    0.18 
   2  -3 -10    6.96    0.32 
   2  -3 -10    6.79    0.42 
   1  -3 -10    0.04    0.09 
   1  -3 -10   -0.06    0.05 
   0  -3 -10    0.27    0.12 
   0  -3 -10    0.18    0.09 
  -1  -3 -10    1.02    0.15 
  -2  -3 -10    3.81    0.32 
  -2  -3 -10    3.37    0.27 
  -3  -3 -10    4.38    0.31 
  -3  -3 -10    4.53    0.33 
  -4  -3 -10    1.32    0.22 
  -4  -3 -10    1.32    0.21 
  -5  -3 -10    0.24    0.11 
  -5  -3 -10    0.25    0.16 
  -6  -3 -10    0.67    0.20 
  -7  -3 -10    3.19    0.37 
  -8  -3 -10    0.03    0.20 
  -9  -3 -10    0.68    0.26 
 -15   4  10    0.52    0.33 
 -14   4  10    0.05    0.23 
 -13   4  10   -0.03    0.16 
  12  -4 -10    0.14    0.23 
  11  -4 -10    0.14    0.21 
  10  -4 -10    0.78    0.25 
 -10   4  10    0.81    0.13 
   9  -4 -10    0.99    0.25 
  -9   4  10    0.51    0.11 
   8  -4 -10   20.66    0.98 
  -8   4  10   20.67    0.70 
   7  -4 -10    5.96    0.44 
  -7   4  10    5.87    0.26 
   6  -4 -10   17.41    0.84 
  -6   4  10   17.31    0.57 
   5  -4 -10    0.33    0.14 
   5  -4 -10    0.68    0.12 
  -5   4  10    0.62    0.08 
   4  -4 -10    6.76    0.33 
   4  -4 -10    5.09    0.43 
  -4   4  10    6.39    0.27 
   3  -4 -10    6.49    0.43 
   3  -4 -10    6.41    0.31 
   1  -4 -10    0.81    0.18 
   1  -4 -10    0.56    0.10 
   0  -4 -10    0.29    0.13 
   0  -4 -10    0.49    0.10 
  -1  -4 -10    6.91    0.43 
  -1  -4 -10    6.87    0.35 
  -2  -4 -10    0.57    0.15 
  -2  -4 -10    0.07    0.12 
  -3  -4 -10    0.66    0.17 
  -3  -4 -10    0.66    0.19 
  -4  -4 -10    0.96    0.19 
  -4  -4 -10    0.84    0.20 
  -5  -4 -10   -0.07    0.16 
  -5  -4 -10   -0.08    0.15 
  -6  -4 -10    0.01    0.16 
  -7  -4 -10   -0.10    0.18 
  -8  -4 -10   -0.06    0.21 
  -9  -4 -10   -0.18    0.21 
 -14   5  10    0.73    0.28 
  13  -5 -10   -0.09    0.23 
  12  -5 -10    0.09    0.20 
  11  -5 -10    0.79    0.27 
  10  -5 -10    9.58    0.63 
 -10   5  10    8.81    0.41 
   9  -5 -10    1.06    0.25 
  -9   5  10    1.52    0.16 
   8  -5 -10   16.34    0.86 
  -8   5  10   18.51    0.63 
   7  -5 -10    5.41    0.48 
  -7   5  10    5.94    0.27 
   6  -5 -10    1.75    0.29 
  -6   5  10    2.77    0.16 
   5  -5 -10   -0.10    0.11 
   5  -5 -10   -0.04    0.05 
  -5   5  10   -0.04    0.05 
   4  -5 -10    0.55    0.17 
   4  -5 -10    0.71    0.12 
  -4   5  10    0.75    0.12 
   3  -5 -10    0.75    0.19 
   3  -5 -10    0.89    0.12 
   2  -5 -10    2.66    0.31 
   2  -5 -10    3.12    0.19 
   1  -5 -10    0.50    0.17 
   1  -5 -10    0.55    0.09 
   0  -5 -10    2.48    0.20 
   0  -5 -10    2.84    0.32 
  -1  -5 -10    0.05    0.09 
  -1  -5 -10    0.24    0.14 
  -2  -5 -10    0.57    0.16 
  -2  -5 -10    0.94    0.21 
  -3  -5 -10    2.14    0.25 
  -3  -5 -10    2.29    0.31 
  -4  -5 -10    3.67    0.33 
  -4  -5 -10    3.34    0.37 
  -5  -5 -10    1.41    0.28 
  -5  -5 -10    1.88    0.28 
  -6  -5 -10    4.09    0.40 
  -7  -5 -10   -0.05    0.19 
  -8  -5 -10    1.89    0.36 
  14  -6 -10    0.13    0.27 
  13  -6 -10   -0.14    0.21 
  12  -6 -10   -0.10    0.19 
  11  -6 -10    0.50    0.24 
  10  -6 -10    1.04    0.27 
 -10   6  10    0.97    0.18 
   9  -6 -10    6.01    0.53 
  -9   6  10    5.28    0.28 
   8  -6 -10    0.95    0.26 
  -8   6  10    0.97    0.13 
   7  -6 -10   15.33    0.81 
  -7   6  10   15.32    0.56 
   6  -6 -10    4.24    0.43 
  -6   6  10    3.85    0.22 
   5  -6 -10    3.09    0.38 
   5  -6 -10    3.61    0.20 
  -5   6  10    3.25    0.21 
   4  -6 -10    2.21    0.32 
   4  -6 -10    2.11    0.15 
   3  -6 -10    5.08    0.44 
   3  -6 -10    4.37    0.23 
   2  -6 -10    0.24    0.14 
   2  -6 -10    0.41    0.08 
   1  -6 -10    2.96    0.35 
   1  -6 -10    2.77    0.18 
   0  -6 -10    1.99    0.18 
   0  -6 -10    1.62    0.26 
  -1  -6 -10    4.96    0.29 
  -1  -6 -10    5.47    0.46 
  -2  -6 -10   14.58    0.62 
  -2  -6 -10   13.27    0.73 
  -3  -6 -10    1.51    0.28 
  -3  -6 -10    1.46    0.22 
  -4  -6 -10    0.45    0.17 
  -4  -6 -10    0.39    0.19 
  -5  -6 -10    0.07    0.17 
  -5  -6 -10    0.22    0.19 
  -6  -6 -10   -0.08    0.18 
  -7  -6 -10    0.21    0.21 
  -8  -6 -10   -0.12    0.24 
  13  -7 -10    0.42    0.27 
  12  -7 -10    0.42    0.25 
  11  -7 -10    8.56    0.68 
  10  -7 -10    0.63    0.25 
 -10   7  10    0.38    0.14 
   9  -7 -10    8.19    0.63 
  -9   7  10    6.90    0.36 
   8  -7 -10   14.31    0.78 
  -8   7  10   12.64    0.52 
   7  -7 -10   26.89    1.21 
  -7   7  10   27.06    0.91 
   6  -7 -10   14.64    0.79 
  -6   7  10   14.59    0.56 
   5  -7 -10    0.25    0.17 
  -5   7  10    0.26    0.10 
   4  -7 -10    0.44    0.18 
   3  -7 -10    1.23    0.26 
   2  -7 -10    1.44    0.26 
   1  -7 -10    2.81    0.37 
   0  -7 -10    1.56    0.27 
  -1  -7 -10   -0.15    0.13 
  -1  -7 -10    0.14    0.08 
  -2  -7 -10    0.49    0.16 
  -2  -7 -10    0.24    0.18 
  -3  -7 -10    2.72    0.38 
  -3  -7 -10    2.60    0.28 
  -4  -7 -10   -0.09    0.16 
  -4  -7 -10   -0.05    0.15 
  -5  -7 -10    0.15    0.21 
  -5  -7 -10    0.31    0.21 
  -6  -7 -10    0.54    0.25 
  -7  -7 -10    0.26    0.24 
  13  -8 -10    0.07    0.24 
  12  -8 -10   -0.03    0.22 
  11  -8 -10    0.07    0.21 
  10  -8 -10    1.24    0.32 
 -10   8  10    1.52    0.21 
   9  -8 -10    1.10    0.29 
  -9   8  10    0.91    0.16 
   8  -8 -10    3.21    0.43 
  -8   8  10    2.61    0.23 
   7  -8 -10   -0.04    0.15 
  -7   8  10    0.03    0.09 
   6  -8 -10    1.57    0.32 
  -6   8  10    1.49    0.20 
   5  -8 -10    5.61    0.53 
  -5   8  10    5.37    0.32 
   4  -8 -10    8.35    0.57 
   3  -8 -10    0.24    0.16 
   2  -8 -10   13.23    0.74 
   1  -8 -10    5.00    0.49 
   0  -8 -10    3.06    0.39 
  -1  -8 -10    0.61    0.22 
  -2  -8 -10    0.17    0.17 
  -3  -8 -10    0.48    0.24 
  -4  -8 -10    0.31    0.23 
  -5  -8 -10    0.05    0.28 
  13  -9 -10    0.06    0.27 
  12  -9 -10    0.40    0.26 
  11  -9 -10    0.46    0.27 
  10  -9 -10   -0.21    0.19 
 -10   9  10    0.02    0.13 
   9  -9 -10    2.35    0.40 
  -9   9  10    2.22    0.24 
   8  -9 -10    0.88    0.28 
  -8   9  10    0.61    0.14 
   7  -9 -10    0.16    0.19 
  -7   9  10   -0.07    0.10 
   6  -9 -10   11.55    0.73 
  -6   9  10   11.67    0.53 
   5  -9 -10   -0.17    0.17 
  -5   9  10    0.02    0.12 
   4  -9 -10    3.75    0.46 
   3  -9 -10    0.17    0.19 
   2  -9 -10    0.83    0.25 
   1  -9 -10    0.39    0.18 
   0  -9 -10    0.99    0.26 
  -1  -9 -10    0.81    0.25 
  -2  -9 -10    0.15    0.21 
  -3  -9 -10    0.11    0.23 
  -4  -9 -10    0.42    0.29 
  -5  -9 -10    0.08    0.32 
  13 -10 -10    0.24    0.28 
  12 -10 -10    0.15    0.25 
  11 -10 -10    0.65    0.29 
  10 -10 -10    0.07    0.22 
 -10  10  10    0.23    0.16 
   9 -10 -10   -0.13    0.19 
  -9  10  10   -0.07    0.12 
   8 -10 -10    0.16    0.23 
  -8  10  10    0.38    0.15 
   7 -10 -10    2.35    0.40 
  -7  10  10    2.09    0.25 
   6 -10 -10    3.45    0.47 
  -6  10  10    3.54    0.31 
   5 -10 -10    4.26    0.51 
   4 -10 -10    3.77    0.48 
   3 -10 -10    8.18    0.67 
   2 -10 -10   12.53    0.79 
   1 -10 -10    0.64    0.24 
   0 -10 -10    3.11    0.45 
  -1 -10 -10    1.09    0.31 
  -2 -10 -10    0.60    0.30 
  -3 -10 -10    0.50    0.32 
  -4 -10 -10    0.06    0.34 
  12 -11 -10    1.17    0.38 
  11 -11 -10    0.38    0.28 
  10 -11 -10    1.96    0.41 
 -10  11  10    1.78    0.27 
   9 -11 -10    2.17    0.44 
  -9  11  10    1.35    0.24 
   8 -11 -10    5.68    0.62 
  -8  11  10    5.99    0.39 
   7 -11 -10    1.10    0.34 
  -7  11  10    0.83    0.20 
   6 -11 -10    0.18    0.23 
  -6  11  10    0.26    0.16 
   5 -11 -10    0.37    0.24 
   4 -11 -10    0.13    0.21 
   3 -11 -10   -0.03    0.19 
   2 -11 -10    0.43    0.25 
   1 -11 -10   -0.22    0.20 
   0 -11 -10    0.16    0.27 
  -1 -11 -10   -0.09    0.27 
  -2 -11 -10    0.12    0.34 
  11 -12 -10   -0.10    0.26 
  10 -12 -10    0.03    0.28 
   9 -12 -10    0.05    0.26 
  -9  12  10    0.10    0.20 
   8 -12 -10   -0.03    0.24 
  -8  12  10    0.31    0.18 
   7 -12 -10    0.02    0.22 
  -7  12  10    0.24    0.16 
   6 -12 -10   -0.20    0.20 
   5 -12 -10    0.25    0.26 
   4 -12 -10    0.77    0.32 
   3 -12 -10    0.74    0.33 
   2 -12 -10    0.39    0.30 
   1 -12 -10   -0.14    0.25 
   0 -12 -10    0.22    0.34 
  -1 -12 -10    0.36    0.39 
  10 -13 -10    0.37    0.31 
   9 -13 -10    0.64    0.34 
  -9  13  10    1.01    0.30 
   8 -13 -10    0.25    0.30 
  -8  13  10   -0.07    0.23 
   7 -13 -10    0.75    0.35 
  -7  13  10    0.80    0.28 
   6 -13 -10    0.52    0.33 
   5 -13 -10    0.27    0.28 
   4 -13 -10    0.14    0.28 
   3 -13 -10    0.07    0.35 
   2 -13 -10   -0.16    0.35 
   1 -13 -10   -0.26    0.33 
   6 -14 -10   -0.11    0.26 
  -2  14 -11    0.22    0.24 
  -3  14 -11   -0.01    0.20 
  -4  14 -11   -0.06    0.20 
  -2 -13  11    1.08    0.31 
  -1 -13  11    0.22    0.23 
   0 -13  11   -0.03    0.19 
  -1  13 -11    0.26    0.21 
   1 -13  11    0.16    0.20 
  -2  13 -11   -0.15    0.19 
  -3  13 -11    0.03    0.18 
  -4  13 -11    0.05    0.18 
  -5  13 -11    0.36    0.22 
  -6  13 -11   -0.17    0.20 
  -7  13 -11   -0.22    0.19 
  -4 -12  11   -0.10    0.20 
  -3 -12  11    0.22    0.20 
  -2 -12  11    0.28    0.22 
  -1 -12  11    0.16    0.20 
   0 -12  11   -0.04    0.18 
  -1  12 -11    0.09    0.17 
   1 -12  11   -0.03    0.17 
  -2  12 -11   -0.02    0.17 
  -3  12 -11   -0.27    0.16 
  -4  12 -11    0.25    0.18 
  -5  12 -11    0.15    0.18 
  -6  12 -11    1.25    0.26 
  -7  12 -11   -0.01    0.19 
  -8  12 -11   -0.12    0.19 
  -6 -11  11   -0.08    0.22 
  -5 -11  11    0.27    0.24 
  -4 -11  11    0.36    0.24 
  -3 -11  11    0.12    0.18 
  -2 -11  11    0.58    0.23 
  -1 -11  11    0.14    0.17 
   0  11 -11    0.13    0.17 
   0  11 -11    0.62    0.24 
   0 -11  11    0.24    0.18 
  -1  11 -11    1.00    0.26 
  -1  11 -11    1.81    0.26 
   1 -11  11    0.87    0.23 
  -2  11 -11    1.07    0.25 
  -2  11 -11    0.95    0.22 
  -3  11 -11    0.47    0.23 
  -3  11 -11    0.28    0.16 
  -4  11 -11    0.56    0.19 
  -5  11 -11    0.29    0.17 
  -6  11 -11   -0.12    0.16 
  -7  11 -11   -0.02    0.17 
  -8  11 -11    0.26    0.21 
  -9  11 -11    0.01    0.20 
  -7 -10  11    0.04    0.20 
  -6 -10  11   -0.22    0.19 
  -5 -10  11    0.00    0.18 
  -4 -10  11    1.24    0.28 
  -3 -10  11   -0.07    0.17 
  -2 -10  11    0.03    0.15 
   1  10 -11    0.54    0.21 
  -1 -10  11    0.09    0.16 
   0  10 -11    0.10    0.17 
   0  10 -11    0.21    0.14 
   0 -10  11   -0.02    0.15 
  -1  10 -11    0.07    0.15 
  -1  10 -11   -0.01    0.12 
   1 -10  11    0.11    0.16 
  -2  10 -11    0.06    0.14 
  -2  10 -11    0.02    0.13 
  -3  10 -11    0.21    0.14 
  -3  10 -11    0.32    0.17 
  -4  10 -11    0.19    0.14 
  -4  10 -11    0.24    0.14 
  -5  10 -11    1.61    0.26 
  -5  10 -11    1.41    0.24 
  -6  10 -11    0.54    0.18 
  -6  10 -11    0.49    0.19 
  -7  10 -11    1.72    0.28 
  -7  10 -11    1.65    0.28 
  -8  10 -11    1.05    0.25 
  -8  10 -11    0.48    0.22 
  -9  10 -11    0.67    0.23 
 -10  10 -11    0.04    0.19 
  -8  -9  11    0.11    0.27 
  -7  -9  11   -0.18    0.19 
  -6  -9  11    0.27    0.18 
  -5  -9  11   -0.14    0.15 
  -4  -9  11    1.49    0.29 
  -3  -9  11    0.28    0.18 
   2   9 -11    1.49    0.30 
  -2  -9  11    1.62    0.27 
   1   9 -11    2.01    0.25 
   1   9 -11    1.35    0.27 
  -1  -9  11    2.16    0.29 
   0   9 -11    0.71    0.19 
   0   9 -11    0.80    0.17 
   0  -9  11    0.78    0.20 
  -1   9 -11    0.02    0.12 
  -1   9 -11    0.15    0.12 
   1  -9  11    0.12    0.14 
  -2   9 -11    1.23    0.22 
  -2   9 -11    1.29    0.19 
  -3   9 -11    1.70    0.21 
  -3   9 -11    1.32    0.22 
  -4   9 -11    0.43    0.16 
  -4   9 -11    0.36    0.16 
  -5   9 -11    0.07    0.13 
  -5   9 -11   -0.08    0.10 
  -6   9 -11    0.15    0.13 
  -6   9 -11   -0.17    0.13 
  -7   9 -11    0.71    0.19 
  -7   9 -11    0.44    0.19 
  -8   9 -11    0.27    0.18 
  -8   9 -11    0.24    0.17 
  -9   9 -11    0.16    0.18 
  -9   9 -11    0.27    0.19 
 -10   9 -11    0.12    0.24 
 -10   9 -11   -0.15    0.17 
  -9  -8  11    0.35    0.31 
  -8  -8  11    0.41    0.26 
  -7  -8  11   -0.31    0.15 
  -6  -8  11    0.02    0.17 
  -5  -8  11    0.07    0.17 
  -4  -8  11    1.02    0.24 
  -3  -8  11    1.23    0.23 
   2   8 -11    2.46    0.34 
  -2  -8  11    1.44    0.24 
   1   8 -11    0.34    0.16 
   1   8 -11    0.26    0.13 
  -1  -8  11    0.45    0.16 
   0   8 -11    1.74    0.20 
   0   8 -11    1.74    0.25 
   0  -8  11    1.41    0.22 
  -1   8 -11    0.39    0.12 
  -1   8 -11    0.23    0.13 
   1  -8  11    0.37    0.14 
  -2   8 -11   -0.08    0.09 
  -2   8 -11    0.10    0.11 
   2  -8  11   -0.02    0.07 
  -3   8 -11    1.01    0.17 
  -3   8 -11    1.15    0.20 
  -4   8 -11    0.95    0.17 
  -4   8 -11    0.70    0.16 
  -5   8 -11    0.12    0.13 
  -5   8 -11    0.08    0.12 
  -6   8 -11    0.10    0.15 
  -6   8 -11    0.01    0.13 
  -7   8 -11    0.98    0.21 
  -7   8 -11    1.34    0.23 
  -8   8 -11    1.54    0.26 
  -8   8 -11    1.99    0.29 
  -9   8 -11    0.36    0.20 
  -9   8 -11    0.46    0.22 
 -10   8 -11    0.03    0.19 
 -10   8 -11    0.01    0.19 
 -11   8 -11    0.32    0.21 
 -10  -7  11   -0.17    0.27 
  -9  -7  11    0.17    0.23 
  -8  -7  11    0.43    0.22 
  -7  -7  11    0.31    0.20 
  -6  -7  11    0.02    0.15 
  -5  -7  11    0.07    0.16 
  -4  -7  11    7.55    0.50 
   3   7 -11    2.70    0.34 
  -3  -7  11    2.86    0.31 
   2   7 -11    5.95    0.42 
  -2  -7  11    5.67    0.39 
   1   7 -11    0.22    0.08 
   1   7 -11    0.11    0.12 
  -1  -7  11    0.12    0.12 
   0   7 -11    7.51    0.46 
   0  -7  11    8.40    0.44 
  -1   7 -11    2.53    0.19 
  -1   7 -11    1.92    0.25 
   1  -7  11    2.02    0.21 
  -2   7 -11    0.02    0.07 
  -2   7 -11   -0.06    0.09 
   2  -7  11    0.10    0.07 
  -3   7 -11    0.52    0.15 
  -3   7 -11    0.36    0.13 
  -4   7 -11    0.44    0.15 
  -4   7 -11    0.28    0.13 
  -5   7 -11    2.61    0.26 
  -5   7 -11    2.97    0.30 
  -6   7 -11    0.69    0.18 
  -6   7 -11    0.79    0.19 
  -7   7 -11    0.13    0.14 
  -7   7 -11    0.34    0.17 
  -8   7 -11    0.12    0.16 
  -8   7 -11   -0.06    0.14 
  -9   7 -11    0.09    0.17 
  -9   7 -11    0.10    0.17 
 -10   7 -11   -0.10    0.18 
 -10   7 -11    0.21    0.22 
 -11   7 -11    0.08    0.23 
 -11   7 -11    0.09    0.19 
 -11  -6  11    2.12    0.43 
 -10  -6  11    0.08    0.23 
  -9  -6  11    1.43    0.31 
  -8  -6  11    1.08    0.25 
  -7  -6  11   -0.07    0.15 
  -6  -6  11   -0.08    0.14 
  -5  -6  11    0.19    0.16 
   4   6 -11   -0.15    0.10 
  -4  -6  11    0.07    0.13 
   3   6 -11   -0.04    0.11 
  -3  -6  11    0.00    0.12 
   2   6 -11    0.92    0.19 
  -2  -6  11    1.04    0.19 
   1   6 -11    1.18    0.13 
   1   6 -11    0.94    0.19 
  -1  -6  11    0.86    0.17 
   0   6 -11    0.00    0.09 
   0   6 -11    0.19    0.06 
   0  -6  11    0.08    0.08 
  -1   6 -11    0.26    0.13 
  -1   6 -11   -0.02    0.04 
   1  -6  11    0.22    0.08 
  -2   6 -11    0.06    0.08 
  -2   6 -11    0.01    0.09 
   2  -6  11    0.07    0.06 
  -3   6 -11    0.02    0.07 
  -3   6 -11    0.06    0.10 
  -4   6 -11    0.03    0.10 
  -4   6 -11    0.01    0.10 
  -5   6 -11    5.68    0.35 
  -5   6 -11    4.63    0.33 
  -6   6 -11   -0.14    0.11 
  -6   6 -11    0.01    0.13 
  -7   6 -11    0.38    0.17 
  -7   6 -11    0.15    0.16 
  -8   6 -11    1.53    0.26 
  -9   6 -11    0.08    0.17 
 -10   6 -11    0.97    0.27 
 -11   6 -11    0.15    0.27 
 -11  -5  11    0.61    0.27 
 -10  -5  11    0.51    0.26 
  -9  -5  11   -0.14    0.16 
  -8  -5  11    0.53    0.18 
  -7  -5  11    1.14    0.25 
  -6  -5  11    0.01    0.13 
  -5  -5  11    3.51    0.35 
   4   5 -11    1.15    0.23 
  -4  -5  11    0.90    0.20 
   3   5 -11   12.52    0.64 
  -3  -5  11   12.74    0.62 
   2   5 -11    0.90    0.18 
  -2  -5  11    0.52    0.15 
   1   5 -11    6.99    0.42 
   1   5 -11    7.37    0.30 
  -1  -5  11    6.95    0.39 
   0   5 -11    3.81    0.20 
   0   5 -11    3.74    0.30 
   0  -5  11    3.67    0.26 
  -1   5 -11    2.32    0.16 
  -1   5 -11    2.24    0.24 
   1  -5  11    2.45    0.20 
  -2   5 -11    0.02    0.05 
  -2   5 -11    0.01    0.08 
   2  -5  11    0.08    0.06 
  -3   5 -11    0.78    0.12 
  -3   5 -11    0.83    0.17 
  -4   5 -11    5.63    0.33 
  -4   5 -11    5.12    0.34 
  -5   5 -11    0.95    0.19 
  -5   5 -11    0.48    0.15 
  -6   5 -11    0.08    0.13 
  -7   5 -11   -0.17    0.13 
  -9   5 -11   -0.12    0.15 
 -10   5 -11   -0.16    0.18 
 -11   5 -11    0.13    0.28 
 -12  -4  11    0.18    0.27 
 -11  -4  11    0.55    0.25 
 -10  -4  11    2.92    0.38 
  -9  -4  11    0.00    0.14 
  -8  -4  11    1.94    0.30 
  -7  -4  11    1.34    0.26 
  -6  -4  11    8.67    0.54 
  -5  -4  11    0.24    0.14 
   4   4 -11    2.27    0.30 
  -4  -4  11    2.64    0.29 
   3   4 -11    0.62    0.17 
  -3  -4  11    0.33    0.13 
   2   4 -11    0.06    0.10 
  -2  -4  11   -0.06    0.07 
   1   4 -11    0.09    0.04 
   1   4 -11    0.02    0.08 
  -1  -4  11   -0.18    0.07 
   0   4 -11    0.58    0.15 
   0   4 -11    0.86    0.10 
   0  -4  11    0.68    0.13 
  -1   4 -11    1.63    0.20 
  -1   4 -11    1.62    0.14 
   1  -4  11    1.89    0.18 
  -2   4 -11    0.39    0.13 
  -2   4 -11    0.20    0.07 
   2  -4  11    0.47    0.09 
  -3   4 -11    3.09    0.28 
  -3   4 -11    3.26    0.24 
  -4   4 -11    6.86    0.40 
  -5   4 -11    0.25    0.15 
  -6   4 -11    1.06    0.20 
  -7   4 -11    0.31    0.17 
  -8   4 -11    0.01    0.15 
  -9   4 -11    0.60    0.23 
 -10   4 -11    0.20    0.23 
 -11   4 -11    0.19    0.27 
 -13  -3  11    0.13    0.29 
 -12  -3  11   -0.05    0.24 
 -11  -3  11    0.44    0.22 
 -10  -3  11    0.35    0.17 
  -9  -3  11    0.69    0.20 
  -8  -3  11    0.85    0.22 
  -7  -3  11    0.23    0.15 
  -6  -3  11    1.91    0.26 
   5   3 -11    8.16    0.52 
  -5  -3  11    8.86    0.49 
   4   3 -11   15.17    0.73 
  -4  -3  11   16.30    0.72 
   3   3 -11    3.28    0.31 
  -3  -3  11    3.38    0.29 
   2   3 -11    8.05    0.46 
  -2  -3  11   10.17    0.48 
   1   3 -11    0.52    0.13 
   1   3 -11    0.84    0.07 
  -1  -3  11    0.58    0.13 
   0   3 -11    3.17    0.26 
   0   3 -11    3.74    0.17 
   0  -3  11    2.86    0.24 
  -1   3 -11   -0.04    0.05 
  -1   3 -11    0.06    0.09 
   1  -3  11   -0.04    0.06 
  -2   3 -11    7.90    0.42 
   2  -3  11    8.44    0.36 
  -3   3 -11    2.06    0.23 
  -4   3 -11    6.97    0.41 
  -5   3 -11    0.04    0.12 
  -6   3 -11    7.56    0.46 
  -7   3 -11    0.14    0.15 
  -8   3 -11    0.21    0.17 
  -9   3 -11    0.11    0.19 
 -10   3 -11   -0.05    0.18 
 -11   3 -11    0.21    0.30 
 -13  -2  11    0.33    0.26 
 -12  -2  11   -0.07    0.19 
 -11  -2  11   -0.02    0.16 
 -10  -2  11    0.05    0.16 
  -9  -2  11   -0.06    0.11 
  -8  -2  11    0.27    0.14 
  -7  -2  11    8.37    0.51 
  -6  -2  11    0.54    0.17 
   5   2 -11    5.09    0.42 
  -5  -2  11    5.54    0.38 
   4   2 -11    1.82    0.25 
  -4  -2  11    0.89    0.18 
   3   2 -11    2.32    0.26 
  -3  -2  11    2.21    0.24 
   2   2 -11    1.96    0.25 
   2   2 -11    2.13    0.23 
   1   2 -11    0.38    0.04 
   1   2 -11    0.28    0.11 
   1   2 -11    0.25    0.12 
   0   2 -11    1.19    0.17 
   0   2 -11    1.28    0.09 
   0   2 -11    1.60    0.20 
  -1   2 -11    0.45    0.12 
  -1   2 -11    0.44    0.12 
  -2   2 -11    1.61    0.17 
  -2   2 -11    1.43    0.20 
  -3   2 -11    0.71    0.11 
  -3   2 -11    0.48    0.15 
  -4   2 -11    1.13    0.19 
  -5   2 -11    0.25    0.14 
  -6   2 -11    0.36    0.16 
  -7   2 -11   -0.03    0.12 
  -8   2 -11    0.44    0.19 
  -9   2 -11    0.05    0.17 
 -10   2 -11    0.68    0.28 
 -11   2 -11    0.26    0.31 
 -13  -1  11    0.04    0.25 
 -12  -1  11    0.27    0.21 
 -11  -1  11    0.20    0.17 
 -10  -1  11    1.04    0.23 
  -9  -1  11    3.38    0.38 
  -8  -1  11    0.69    0.18 
  -7  -1  11    0.39    0.15 
  -6  -1  11    4.20    0.36 
   5   1 -11    6.68    0.47 
   5   1 -11    6.22    0.42 
   4   1 -11    9.11    0.49 
   4   1 -11    8.86    0.53 
   3   1 -11   30.08    1.11 
   3   1 -11   29.73    1.19 
   2   1 -11   23.20    0.89 
   2   1 -11   23.87    0.96 
   1   1 -11   34.35    0.96 
   1   1 -11   30.27    1.21 
   1   1 -11   32.33    1.14 
   0   1 -11    8.49    0.41 
   0   1 -11    8.02    0.42 
  -1   1 -11    0.09    0.08 
  -1   1 -11    0.06    0.08 
  -2   1 -11   33.18    1.16 
  -2   1 -11   32.15    1.16 
  -3   1 -11   11.71    0.54 
  -3   1 -11   11.46    0.49 
  -4   1 -11    3.99    0.32 
  -5   1 -11    0.72    0.19 
  -6   1 -11   -0.01    0.14 
  -7   1 -11    0.19    0.17 
  -8   1 -11    0.26    0.18 
  -9   1 -11    0.97    0.26 
 -10   1 -11    0.90    0.30 
 -11   1 -11    0.30    0.32 
 -14   0  11    0.03    0.28 
 -13   0  11    0.39    0.25 
 -12   0  11    0.27    0.19 
 -11   0  11    1.14    0.26 
 -10   0  11    2.57    0.35 
  -9   0  11   12.70    0.69 
  -8   0  11    2.78    0.32 
   7   0 -11    2.56    0.36 
   6   0 -11    3.11    0.37 
   6   0 -11    3.49    0.33 
   5   0 -11   15.43    0.69 
   5   0 -11   14.33    0.74 
   4   0 -11    1.08    0.21 
   4   0 -11    1.05    0.18 
   3   0 -11    0.51    0.12 
   3   0 -11    0.82    0.17 
   2   0 -11    2.10    0.26 
   2   0 -11    2.17    0.22 
   1   0 -11    2.06    0.23 
   1   0 -11    2.20    0.20 
   0   0 -11    3.90    0.25 
   0   0 -11    4.41    0.29 
  -1   0 -11    0.31    0.11 
  -1   0 -11    0.17    0.09 
  -2   0 -11    1.54    0.18 
  -2   0 -11    1.35    0.19 
  -3   0 -11    0.72    0.17 
  -3   0 -11    0.95    0.15 
  -4   0 -11   27.65    1.05 
  -5   0 -11    2.27    0.28 
  -6   0 -11    0.51    0.18 
  -7   0 -11    0.88    0.22 
  -8   0 -11    0.73    0.22 
  -9   0 -11    2.26    0.34 
 -10   0 -11   -0.07    0.21 
 -14   1  11    0.23    0.27 
 -13   1  11    0.99    0.28 
 -12   1  11   -0.02    0.16 
 -11   1  11   -0.14    0.12 
 -10   1  11    2.40    0.34 
  -9   1  11    4.18    0.40 
   8  -1 -11   11.88    0.72 
   7  -1 -11    6.26    0.52 
   6  -1 -11    4.58    0.37 
   6  -1 -11    5.12    0.44 
   5  -1 -11    2.90    0.28 
   5  -1 -11    2.74    0.33 
   4  -1 -11    0.21    0.10 
   4  -1 -11    0.02    0.10 
   3  -1 -11    4.36    0.28 
   3  -1 -11    4.37    0.36 
   2  -1 -11    0.75    0.13 
   2  -1 -11    0.70    0.17 
   1  -1 -11    2.67    0.22 
   1  -1 -11    3.03    0.28 
   0  -1 -11   10.28    0.46 
   0  -1 -11   10.67    0.52 
  -1  -1 -11    5.41    0.31 
  -1  -1 -11    5.40    0.34 
  -2  -1 -11    5.69    0.34 
  -2  -1 -11    5.37    0.33 
  -3  -1 -11   10.91    0.51 
  -3  -1 -11    9.68    0.49 
  -4  -1 -11    3.84    0.26 
  -4  -1 -11    4.06    0.33 
  -5  -1 -11    0.14    0.14 
  -6  -1 -11    5.73    0.44 
  -7  -1 -11    0.30    0.17 
  -8  -1 -11    0.65    0.23 
  -9  -1 -11    0.05    0.21 
 -10  -1 -11   -0.09    0.19 
 -14   2  11    0.25    0.25 
 -13   2  11    0.57    0.24 
 -12   2  11    0.04    0.18 
 -11   2  11    1.76    0.29 
  10  -2 -11    0.85    0.27 
   9  -2 -11    5.15    0.52 
   8  -2 -11   25.17    1.14 
   7  -2 -11    0.16    0.14 
   6  -2 -11    0.35    0.12 
   6  -2 -11    0.24    0.14 
   5  -2 -11    1.78    0.26 
   5  -2 -11    1.36    0.19 
   4  -2 -11    3.77    0.35 
   4  -2 -11    3.81    0.26 
   3  -2 -11    0.44    0.12 
   3  -2 -11    0.44    0.15 
   2  -2 -11   17.68    0.78 
   2  -2 -11   17.11    0.66 
   1  -2 -11    2.84    0.22 
   1  -2 -11    2.81    0.29 
   0  -2 -11    0.45    0.10 
  -1  -2 -11    2.72    0.27 
  -1  -2 -11    3.20    0.25 
  -2  -2 -11    3.12    0.28 
  -2  -2 -11    2.68    0.25 
  -3  -2 -11   -0.18    0.10 
  -3  -2 -11   -0.06    0.09 
  -4  -2 -11    0.18    0.11 
  -4  -2 -11    0.06    0.14 
  -5  -2 -11    1.75    0.25 
  -6  -2 -11    6.37    0.44 
  -7  -2 -11    1.15    0.25 
  -8  -2 -11    0.43    0.22 
  -9  -2 -11    1.39    0.32 
 -10  -2 -11    0.24    0.26 
 -14   3  11    0.08    0.23 
 -13   3  11    0.13    0.19 
 -12   3  11    2.87    0.37 
  11  -3 -11    0.55    0.27 
  10  -3 -11    1.71    0.32 
   9  -3 -11    5.00    0.51 
   8  -3 -11    0.93    0.25 
   7  -3 -11    1.85    0.30 
   6  -3 -11   11.43    0.64 
   6  -3 -11   11.00    0.55 
  -6   3  11   12.27    0.39 
   5  -3 -11    0.21    0.12 
   5  -3 -11    0.21    0.09 
  -5   3  11    0.27    0.05 
   4  -3 -11    4.77    0.40 
   4  -3 -11    5.07    0.30 
   3  -3 -11   39.14    1.48 
   3  -3 -11   38.89    1.31 
   2  -3 -11    1.97    0.18 
   2  -3 -11    1.93    0.26 
   1  -3 -11    1.00    0.19 
   1  -3 -11    0.76    0.12 
   0  -3 -11    0.20    0.08 
   0  -3 -11    0.18    0.12 
  -1  -3 -11    1.37    0.17 
  -1  -3 -11    1.57    0.23 
  -2  -3 -11    0.66    0.16 
  -2  -3 -11    0.49    0.16 
  -3  -3 -11    5.31    0.37 
  -3  -3 -11    5.07    0.34 
  -4  -3 -11    1.24    0.21 
  -4  -3 -11    1.03    0.19 
  -5  -3 -11    0.18    0.16 
  -6  -3 -11    0.56    0.19 
  -7  -3 -11   -0.01    0.18 
  -8  -3 -11    0.16    0.20 
  -9  -3 -11    0.45    0.25 
 -14   4  11    0.13    0.25 
 -13   4  11    0.26    0.20 
  12  -4 -11   -0.04    0.22 
  11  -4 -11    6.24    0.60 
  10  -4 -11    0.90    0.27 
   9  -4 -11   11.88    0.71 
   8  -4 -11    8.52    0.57 
   7  -4 -11    8.88    0.56 
   6  -4 -11   25.08    1.13 
  -6   4  11   26.63    0.82 
   5  -4 -11    0.03    0.12 
   5  -4 -11   -0.03    0.05 
  -5   4  11    0.01    0.05 
   4  -4 -11    0.96    0.21 
   3  -4 -11    1.24    0.23 
   2  -4 -11    0.17    0.07 
   2  -4 -11    0.18    0.12 
   1  -4 -11    1.84    0.26 
   1  -4 -11    2.26    0.19 
   0  -4 -11    1.02    0.14 
   0  -4 -11    0.75    0.19 
  -1  -4 -11    2.34    0.29 
  -1  -4 -11    2.05    0.21 
  -2  -4 -11    1.04    0.21 
  -2  -4 -11    0.97    0.18 
  -3  -4 -11    0.22    0.13 
  -3  -4 -11    0.31    0.16 
  -4  -4 -11    0.41    0.17 
  -4  -4 -11    0.63    0.20 
  -5  -4 -11    1.12    0.23 
  -6  -4 -11   -0.19    0.16 
  -7  -4 -11    0.03    0.20 
  -8  -4 -11    2.03    0.34 
 -14   5  11    0.93    0.32 
  13  -5 -11   -0.19    0.22 
  12  -5 -11    2.11    0.41 
  11  -5 -11    0.11    0.20 
  10  -5 -11    0.43    0.23 
   9  -5 -11    3.74    0.45 
   8  -5 -11   14.38    0.78 
   7  -5 -11    5.22    0.49 
  -7   5  11    5.56    0.25 
   6  -5 -11   13.22    0.73 
   6  -5 -11   14.07    0.59 
  -6   5  11   13.89    0.49 
   5  -5 -11    0.72    0.12 
   5  -5 -11    0.32    0.15 
  -5   5  11    0.92    0.12 
   4  -5 -11    3.41    0.37 
   4  -5 -11    3.46    0.22 
   3  -5 -11    0.24    0.14 
   3  -5 -11    0.20    0.08 
   2  -5 -11    0.60    0.17 
   2  -5 -11    0.78    0.12 
   1  -5 -11    0.35    0.15 
   1  -5 -11    0.07    0.04 
   0  -5 -11    4.63    0.27 
   0  -5 -11    3.91    0.39 
  -1  -5 -11    0.06    0.13 
  -1  -5 -11    0.08    0.11 
  -2  -5 -11   -0.07    0.13 
  -2  -5 -11    0.17    0.13 
  -3  -5 -11    1.03    0.20 
  -3  -5 -11    1.29    0.25 
  -4  -5 -11   -0.05    0.14 
  -4  -5 -11    0.02    0.15 
  -5  -5 -11   -0.06    0.16 
  -6  -5 -11    0.17    0.19 
  -7  -5 -11    0.07    0.21 
  -8  -5 -11    0.24    0.25 
  14  -6 -11    0.45    0.30 
  13  -6 -11    0.04    0.24 
  12  -6 -11    1.13    0.32 
  11  -6 -11    1.21    0.29 
  10  -6 -11    0.25    0.20 
   9  -6 -11    1.27    0.29 
   8  -6 -11    0.80    0.25 
   7  -6 -11    6.88    0.56 
  -7   6  11    6.68    0.31 
   6  -6 -11    5.74    0.52 
  -6   6  11    6.40    0.30 
   5  -6 -11    2.59    0.35 
  -5   6  11    2.99    0.20 
   4  -6 -11    1.67    0.28 
   4  -6 -11    2.27    0.15 
   3  -6 -11    0.02    0.12 
   3  -6 -11    0.10    0.05 
   2  -6 -11    0.59    0.19 
   2  -6 -11    0.67    0.10 
   1  -6 -11    0.60    0.11 
   1  -6 -11    0.38    0.15 
   0  -6 -11    0.06    0.05 
   0  -6 -11    0.29    0.16 
  -1  -6 -11   -0.04    0.11 
  -1  -6 -11    0.15    0.16 
  -2  -6 -11    6.97    0.40 
  -2  -6 -11    6.51    0.52 
  -3  -6 -11    0.61    0.19 
  -3  -6 -11    0.56    0.17 
  -4  -6 -11    1.30    0.27 
  -4  -6 -11    1.01    0.22 
  -5  -6 -11    0.29    0.19 
  -6  -6 -11    1.01    0.26 
  -7  -6 -11    0.04    0.23 
  14  -7 -11    0.03    0.28 
  13  -7 -11   -0.11    0.23 
  12  -7 -11    1.25    0.33 
  11  -7 -11    1.17    0.33 
  10  -7 -11   -0.12    0.16 
   9  -7 -11   -0.02    0.16 
   8  -7 -11    0.20    0.18 
  -8   7  11    0.23    0.07 
   7  -7 -11    8.22    0.58 
  -7   7  11    7.75    0.36 
   6  -7 -11    9.68    0.63 
  -6   7  11    8.72    0.40 
   5  -7 -11   -0.04    0.14 
  -5   7  11   -0.09    0.09 
   4  -7 -11    0.75    0.22 
   3  -7 -11    0.70    0.22 
   2  -7 -11    2.85    0.37 
   1  -7 -11   14.07    0.77 
   0  -7 -11    3.13    0.40 
  -1  -7 -11    1.22    0.27 
  -2  -7 -11    3.20    0.41 
  -2  -7 -11    2.46    0.27 
  -3  -7 -11    0.77    0.25 
  -3  -7 -11    0.96    0.21 
  -4  -7 -11    0.81    0.22 
  -4  -7 -11    0.95    0.27 
  -5  -7 -11    0.16    0.19 
  -6  -7 -11    0.42    0.23 
  14  -8 -11    0.34    0.30 
  13  -8 -11    0.10    0.25 
  12  -8 -11    0.13    0.23 
  11  -8 -11    1.44    0.34 
  10  -8 -11    0.39    0.24 
   9  -8 -11    0.19    0.21 
   8  -8 -11    2.30    0.38 
  -8   8  11    1.44    0.19 
   7  -8 -11    0.37    0.22 
  -7   8  11    0.29    0.13 
   6  -8 -11    0.76    0.26 
  -6   8  11    0.49    0.14 
   5  -8 -11    9.05    0.64 
   4  -8 -11    0.09    0.16 
   3  -8 -11    2.64    0.37 
   2  -8 -11    1.31    0.28 
   1  -8 -11    0.49    0.21 
   0  -8 -11    0.12    0.17 
  -1  -8 -11    0.06    0.18 
  -2  -8 -11    0.79    0.24 
  -3  -8 -11    1.64    0.34 
  -4  -8 -11    0.06    0.24 
  13  -9 -11    0.06    0.31 
  12  -9 -11    0.16    0.26 
  11  -9 -11    0.22    0.24 
  10  -9 -11    1.40    0.35 
   9  -9 -11    0.53    0.26 
   8  -9 -11   -0.05    0.19 
  -8   9  11    0.11    0.12 
   7  -9 -11    0.74    0.28 
  -7   9  11    0.58    0.16 
   6  -9 -11    0.25    0.23 
  -6   9  11    0.46    0.15 
   5  -9 -11    0.04    0.18 
   4  -9 -11   10.13    0.68 
   3  -9 -11    0.07    0.17 
   2  -9 -11    5.76    0.56 
   1  -9 -11    0.71    0.25 
   0  -9 -11    1.68    0.33 
  -1  -9 -11    0.35    0.23 
  -2  -9 -11    0.07    0.21 
  -3  -9 -11    0.24    0.27 
  -4  -9 -11    0.71    0.37 
  13 -10 -11   -0.09    0.27 
  12 -10 -11    0.12    0.25 
  11 -10 -11    0.49    0.29 
  10 -10 -11    0.24    0.24 
   9 -10 -11    2.35    0.43 
   8 -10 -11   -0.18    0.17 
  -8  10  11    0.09    0.15 
   7 -10 -11   -0.12    0.17 
  -7  10  11    0.05    0.12 
   6 -10 -11    1.25    0.32 
  -6  10  11    1.46    0.23 
   5 -10 -11    0.08    0.19 
   4 -10 -11    0.27    0.21 
   3 -10 -11    0.33    0.21 
   2 -10 -11    0.66    0.26 
   1 -10 -11   -0.12    0.18 
   0 -10 -11   -0.03    0.23 
  -1 -10 -11   -0.08    0.24 
  -2 -10 -11    0.26    0.30 
  -3 -10 -11    0.58    0.37 
  12 -11 -11    0.08    0.31 
  11 -11 -11   -0.13    0.26 
  10 -11 -11    0.24    0.26 
   9 -11 -11   -0.16    0.22 
   8 -11 -11    1.05    0.33 
  -8  11  11    1.14    0.25 
   7 -11 -11    1.40    0.36 
  -7  11  11    1.06    0.22 
   6 -11 -11    1.34    0.35 
   5 -11 -11    0.49    0.26 
   4 -11 -11    0.01    0.19 
   3 -11 -11   -0.19    0.21 
   2 -11 -11    0.92    0.32 
   1 -11 -11    0.04    0.24 
   0 -11 -11    0.28    0.30 
  -1 -11 -11    0.84    0.37 
  -2 -11 -11    0.13    0.37 
  11 -12 -11   -0.14    0.26 
  10 -12 -11    0.21    0.30 
   9 -12 -11    0.47    0.32 
   8 -12 -11    0.13    0.25 
   7 -12 -11    0.15    0.27 
  -7  12  11    0.05    0.22 
   6 -12 -11    0.05    0.24 
   5 -12 -11    0.00    0.23 
   4 -12 -11    0.14    0.26 
   3 -12 -11    0.27    0.33 
   2 -12 -11    0.12    0.29 
   1 -12 -11    0.23    0.33 
   0 -12 -11    0.28    0.37 
   9 -13 -11    0.17    0.28 
   8 -13 -11   -0.03    0.24 
   7 -13 -11    0.46    0.30 
   6 -13 -11   -0.17    0.24 
   5 -13 -11   -0.21    0.24 
   4 -13 -11    1.68    0.42 
   3 -13 -11    0.32    0.37 
   2 -13 -11    1.29    0.46 
  -2 -13  12    0.12    0.22 
  -1 -13  12   -0.02    0.22 
   0 -13  12    0.15    0.21 
  -1  13 -12    0.23    0.21 
  -2  13 -12   -0.05    0.20 
  -3  13 -12    0.31    0.20 
  -4  13 -12   -0.15    0.19 
  -5  13 -12    0.08    0.20 
  -6  13 -12    0.12    0.21 
  -4 -12  12    0.13    0.22 
  -3 -12  12    0.21    0.24 
  -2 -12  12    0.71    0.26 
  -1 -12  12    0.01    0.19 
   0 -12  12   -0.13    0.17 
  -1  12 -12   -0.03    0.17 
  -2  12 -12    0.01    0.17 
  -3  12 -12    0.67    0.21 
  -4  12 -12    0.32    0.19 
  -5  12 -12    0.08    0.19 
  -6  12 -12   -0.07    0.19 
  -7  12 -12    0.14    0.20 
  -8  12 -12   -0.12    0.19 
  -5 -11  12    0.07    0.20 
  -4 -11  12    0.21    0.22 
  -3 -11  12    0.11    0.19 
  -2 -11  12   -0.06    0.18 
   1  11 -12   -0.12    0.20 
  -1 -11  12   -0.13    0.16 
   0  11 -12    0.24    0.22 
   0  11 -12    0.02    0.17 
   0 -11  12   -0.14    0.15 
  -1  11 -12   -0.03    0.18 
  -1  11 -12    0.06    0.16 
   1 -11  12   -0.08    0.16 
  -2  11 -12    0.88    0.24 
  -2  11 -12    0.91    0.21 
  -3  11 -12   -0.05    0.19 
  -3  11 -12   -0.13    0.13 
  -4  11 -12    2.61    0.30 
  -4  11 -12    2.69    0.37 
  -5  11 -12    0.41    0.19 
  -6  11 -12    0.22    0.18 
  -7  11 -12   -0.06    0.18 
  -8  11 -12    1.00    0.26 
  -9  11 -12   -0.19    0.19 
  -7 -10  12    0.17    0.23 
  -6 -10  12    0.09    0.22 
  -5 -10  12    0.26    0.21 
  -4 -10  12    1.60    0.31 
  -3 -10  12    0.44    0.22 
  -2 -10  12    0.39    0.20 
   1  10 -12   -0.01    0.18 
  -1 -10  12   -0.03    0.14 
   0  10 -12   -0.32    0.15 
   0  10 -12   -0.09    0.12 
   0 -10  12   -0.03    0.15 
  -1  10 -12    4.21    0.33 
  -1  10 -12    3.34    0.39 
   1 -10  12    4.13    0.37 
  -2  10 -12    4.55    0.42 
  -2  10 -12    4.41    0.34 
  -3  10 -12    0.32    0.16 
  -3  10 -12   -0.04    0.13 
  -4  10 -12    1.62    0.24 
  -4  10 -12    1.81    0.28 
  -5  10 -12    0.48    0.18 
  -5  10 -12    0.38    0.17 
  -6  10 -12    0.78    0.21 
  -6  10 -12    0.66    0.20 
  -7  10 -12    0.03    0.17 
  -7  10 -12    0.09    0.19 
  -8  10 -12    0.86    0.29 
  -8  10 -12    0.72    0.23 
  -9  10 -12   -0.16    0.19 
  -8  -9  12   -0.08    0.20 
  -7  -9  12    0.14    0.23 
  -6  -9  12    0.14    0.20 
  -5  -9  12   -0.01    0.18 
  -4  -9  12   -0.14    0.14 
  -3  -9  12    0.28    0.17 
   2   9 -12    0.32    0.19 
  -2  -9  12    0.38    0.18 
   1   9 -12    0.06    0.13 
   1   9 -12    0.10    0.17 
  -1  -9  12    0.17    0.15 
   0   9 -12    0.00    0.15 
   0   9 -12    0.09    0.11 
   0  -9  12    0.04    0.13 
  -1   9 -12    0.49    0.19 
  -1   9 -12    0.44    0.14 
   1  -9  12    0.54    0.17 
  -2   9 -12    0.05    0.14 
  -2   9 -12    0.19    0.12 
  -3   9 -12    0.10    0.13 
  -3   9 -12    0.18    0.14 
  -4   9 -12    1.96    0.28 
  -4   9 -12    2.00    0.25 
  -5   9 -12   -0.05    0.13 
  -5   9 -12    0.14    0.13 
  -6   9 -12    0.14    0.15 
  -6   9 -12    0.18    0.16 
  -7   9 -12    0.18    0.16 
  -7   9 -12    0.11    0.16 
  -8   9 -12    0.36    0.20 
  -8   9 -12    0.19    0.17 
  -9   9 -12    0.63    0.26 
  -9   9 -12    0.34    0.21 
 -10   9 -12    0.20    0.26 
 -10   9 -12    0.02    0.18 
  -9  -8  12    0.01    0.29 
  -8  -8  12    0.44    0.24 
  -7  -8  12    0.35    0.22 
  -6  -8  12   -0.04    0.18 
  -5  -8  12    0.28    0.19 
  -4  -8  12    0.71    0.20 
   3   8 -12   10.64    0.64 
  -3  -8  12    9.48    0.57 
   2   8 -12    0.59    0.20 
  -2  -8  12    0.42    0.18 
   1   8 -12    1.62    0.27 
  -1  -8  12    1.98    0.27 
   0   8 -12    0.08    0.13 
   0   8 -12    0.03    0.10 
   0  -8  12   -0.02    0.12 
  -1   8 -12    0.76    0.20 
  -1   8 -12    1.47    0.19 
   1  -8  12    1.31    0.21 
  -2   8 -12    2.66    0.30 
  -2   8 -12    2.11    0.22 
  -3   8 -12    0.08    0.12 
  -3   8 -12   -0.08    0.10 
  -4   8 -12    0.27    0.13 
  -4   8 -12    0.12    0.12 
  -5   8 -12    0.05    0.13 
  -5   8 -12    0.05    0.12 
  -6   8 -12    0.24    0.15 
  -6   8 -12    0.12    0.15 
  -7   8 -12    0.11    0.16 
  -7   8 -12   -0.13    0.13 
  -8   8 -12    0.18    0.17 
  -8   8 -12   -0.01    0.16 
  -9   8 -12    0.03    0.18 
  -9   8 -12   -0.02    0.18 
 -10   8 -12    0.15    0.24 
 -10   8 -12    0.12    0.22 
 -10  -7  12    0.46    0.34 
  -9  -7  12    0.55    0.28 
  -8  -7  12    0.01    0.17 
  -7  -7  12    0.09    0.18 
  -6  -7  12   -0.01    0.16 
  -5  -7  12    1.83    0.29 
  -4  -7  12    0.99    0.22 
   3   7 -12   -0.02    0.14 
  -3  -7  12    0.05    0.13 
   2   7 -12    0.22    0.14 
  -2  -7  12    0.05    0.12 
   1   7 -12    0.15    0.06 
   1   7 -12    0.01    0.12 
  -1  -7  12    0.04    0.12 
   0   7 -12    0.11    0.06 
   0   7 -12    0.02    0.11 
   0  -7  12    0.02    0.11 
  -1   7 -12    0.05    0.05 
  -1   7 -12    0.76    0.17 
   1  -7  12   -0.07    0.05 
  -2   7 -12    1.10    0.16 
  -2   7 -12    0.76    0.17 
  -3   7 -12    0.34    0.13 
  -3   7 -12    0.27    0.13 
  -4   7 -12    0.60    0.16 
  -4   7 -12    0.70    0.18 
  -5   7 -12    0.48    0.15 
  -5   7 -12    0.36    0.15 
  -6   7 -12    2.05    0.28 
  -6   7 -12    2.37    0.28 
  -7   7 -12    0.31    0.16 
  -7   7 -12   -0.20    0.15 
  -8   7 -12    0.01    0.15 
  -8   7 -12    0.21    0.17 
  -9   7 -12    0.03    0.19 
  -9   7 -12    0.13    0.17 
 -10   7 -12   -0.10    0.22 
 -10   7 -12   -0.04    0.21 
 -11  -6  12   -0.09    0.28 
 -10  -6  12    0.01    0.21 
  -9  -6  12    0.35    0.24 
  -8  -6  12    0.04    0.18 
  -7  -6  12    0.08    0.16 
  -6  -6  12    3.08    0.37 
  -5  -6  12    0.04    0.14 
   4   6 -12    0.22    0.15 
  -4  -6  12    0.33    0.16 
   3   6 -12    5.58    0.47 
  -3  -6  12    5.80    0.40 
   2   6 -12    9.33    0.54 
  -2  -6  12    9.30    0.50 
   1   6 -12    0.53    0.08 
   1   6 -12    0.35    0.15 
  -1  -6  12    0.24    0.13 
   0   6 -12    0.11    0.06 
   0   6 -12    0.25    0.13 
   0  -6  12    0.06    0.08 
  -1   6 -12    1.40    0.15 
  -1   6 -12    1.33    0.21 
   1  -6  12    1.44    0.18 
  -2   6 -12    2.60    0.28 
   2  -6  12    3.04    0.19 
  -3   6 -12    3.60    0.26 
  -3   6 -12    4.06    0.33 
  -4   6 -12    3.08    0.31 
  -4   6 -12    3.22    0.26 
  -5   6 -12    1.47    0.23 
  -5   6 -12    1.80    0.23 
  -6   6 -12    1.27    0.23 
  -6   6 -12    1.33    0.23 
  -7   6 -12    2.42    0.30 
  -7   6 -12    2.13    0.29 
  -8   6 -12    0.61    0.21 
  -9   6 -12    0.02    0.19 
 -10   6 -12    0.01    0.23 
 -11   6 -12    0.24    0.29 
 -11  -5  12    0.98    0.33 
 -10  -5  12    0.00    0.19 
  -9  -5  12    0.07    0.17 
  -8  -5  12    0.67    0.22 
  -7  -5  12    0.14    0.17 
  -6  -5  12    0.17    0.17 
  -5  -5  12    3.47    0.37 
   4   5 -12    2.44    0.34 
  -4  -5  12    2.51    0.29 
   3   5 -12    0.60    0.17 
  -3  -5  12    0.33    0.15 
   2   5 -12    0.01    0.10 
  -2  -5  12    0.06    0.10 
   1   5 -12    0.16    0.10 
   1   5 -12    0.26    0.05 
  -1  -5  12    0.27    0.10 
   0   5 -12    1.36    0.21 
   0   5 -12    1.26    0.12 
   0  -5  12    1.30    0.18 
  -1   5 -12    0.75    0.10 
  -1   5 -12    0.72    0.16 
   1  -5  12    1.02    0.15 
  -2   5 -12    0.41    0.09 
  -2   5 -12    0.45    0.14 
   2  -5  12    0.61    0.09 
  -3   5 -12    0.10    0.11 
  -3   5 -12    0.25    0.08 
  -4   5 -12    0.97    0.17 
  -4   5 -12    1.02    0.19 
  -5   5 -12    1.43    0.21 
  -5   5 -12    1.18    0.21 
  -6   5 -12    2.72    0.31 
  -7   5 -12    1.00    0.22 
  -8   5 -12    0.55    0.19 
  -9   5 -12   -0.19    0.16 
 -10   5 -12    0.51    0.27 
 -11   5 -12    1.51    0.38 
 -12  -4  12    0.01    0.28 
 -11  -4  12    0.26    0.25 
 -10  -4  12   -0.18    0.17 
  -9  -4  12    1.27    0.27 
  -8  -4  12   -0.23    0.13 
  -7  -4  12    2.45    0.34 
  -6  -4  12    1.90    0.28 
   5   4 -12    2.75    0.36 
  -5  -4  12    2.75    0.32 
   4   4 -12    1.08    0.22 
  -4  -4  12    1.14    0.21 
   3   4 -12    8.81    0.51 
  -3  -4  12    8.76    0.48 
   2   4 -12    3.20    0.32 
  -2  -4  12    3.55    0.29 
   1   4 -12    1.00    0.09 
   1   4 -12    0.97    0.19 
  -1  -4  12    0.91    0.16 
   0   4 -12    4.41    0.34 
   0   4 -12    4.79    0.21 
   0  -4  12    4.55    0.29 
  -1   4 -12    0.60    0.09 
  -1   4 -12    0.60    0.15 
   1  -4  12    0.57    0.12 
  -2   4 -12    1.17    0.14 
  -2   4 -12    1.12    0.18 
   2  -4  12    1.57    0.15 
  -3   4 -12    4.26    0.33 
  -3   4 -12    3.02    0.23 
  -4   4 -12    0.75    0.18 
  -5   4 -12    1.70    0.25 
  -6   4 -12    0.11    0.15 
  -7   4 -12    0.95    0.22 
  -8   4 -12    0.25    0.19 
  -9   4 -12    0.78    0.25 
 -10   4 -12    0.29    0.26 
 -11   4 -12    0.66    0.32 
 -12  -3  12    0.27    0.25 
 -11  -3  12    0.02    0.18 
 -10  -3  12    2.16    0.35 
  -9  -3  12    2.49    0.36 
  -8  -3  12    1.32    0.25 
  -7  -3  12    5.32    0.46 
  -6  -3  12    0.04    0.12 
   5   3 -12    0.54    0.18 
  -5  -3  12    0.65    0.18 
   4   3 -12    0.38    0.14 
  -4  -3  12    0.65    0.17 
   3   3 -12    0.12    0.12 
  -3  -3  12    0.14    0.11 
   2   3 -12    0.51    0.14 
  -2  -3  12    0.43    0.13 
   1   3 -12    0.26    0.03 
   1   3 -12    0.09    0.09 
  -1  -3  12    0.15    0.11 
   0   3 -12    0.08    0.09 
   0   3 -12    0.38    0.06 
   0  -3  12    0.10    0.08 
  -1   3 -12   -0.16    0.06 
  -1   3 -12   -0.06    0.08 
   1  -3  12    0.06    0.08 
  -2   3 -12    0.32    0.09 
  -2   3 -12   -0.04    0.09 
   2  -3  12    0.24    0.08 
  -3   3 -12    1.14    0.20 
  -4   3 -12    5.80    0.37 
  -5   3 -12   -0.19    0.11 
  -6   3 -12    0.10    0.15 
  -7   3 -12    1.53    0.26 
  -8   3 -12   -0.21    0.14 
  -9   3 -12    1.01    0.28 
 -10   3 -12    0.35    0.26 
 -11   3 -12    0.38    0.32 
 -13  -2  12    0.15    0.28 
 -12  -2  12   -0.08    0.21 
 -11  -2  12    0.12    0.20 
 -10  -2  12    0.75    0.22 
  -9  -2  12    2.08    0.31 
  -8  -2  12    2.90    0.36 
  -7  -2  12    5.83    0.47 
  -6  -2  12    6.65    0.44 
   5   2 -12    8.65    0.53 
  -5  -2  12    7.90    0.48 
   4   2 -12   11.88    0.61 
  -4  -2  12   12.06    0.60 
   3   2 -12    0.11    0.11 
  -3  -2  12    0.12    0.09 
   2   2 -12   10.45    0.57 
   2   2 -12   10.78    0.53 
   1   2 -12    1.42    0.07 
   1   2 -12    1.24    0.19 
   1   2 -12    0.87    0.19 
   0   2 -12   22.57    0.69 
   0   2 -12   21.53    0.84 
   0   2 -12   21.24    0.88 
  -1   2 -12    0.01    0.09 
  -1   2 -12    0.07    0.09 
  -2   2 -12   15.27    0.67 
  -2   2 -12   16.23    0.65 
  -3   2 -12    0.24    0.12 
  -4   2 -12    0.79    0.17 
  -5   2 -12    0.08    0.13 
  -6   2 -12    0.06    0.13 
  -7   2 -12    0.61    0.20 
  -8   2 -12   -0.04    0.17 
  -9   2 -12    0.16    0.23 
 -10   2 -12   -0.03    0.24 
 -13  -1  12    0.42    0.30 
 -12  -1  12    1.02    0.29 
 -11  -1  12    0.14    0.16 
 -10  -1  12    0.03    0.15 
  -9  -1  12    0.15    0.16 
  -8  -1  12    0.03    0.13 
  -7  -1  12    4.78    0.43 
   6   1 -12   -0.04    0.13 
  -6  -1  12    0.18    0.15 
   5   1 -12    3.46    0.38 
   5   1 -12    2.92    0.33 
   4   1 -12    7.10    0.43 
   4   1 -12    6.86    0.48 
   3   1 -12    2.45    0.26 
   3   1 -12    2.70    0.31 
   2   1 -12    2.43    0.24 
   2   1 -12    2.03    0.26 
   1   1 -12   -0.02    0.07 
   1   1 -12    0.03    0.11 
   0   1 -12   11.35    0.52 
   0   1 -12   10.69    0.53 
  -1   1 -12    1.30    0.19 
  -1   1 -12    1.77    0.21 
  -2   1 -12    3.65    0.27 
  -2   1 -12    3.25    0.29 
  -3   1 -12    0.28    0.08 
  -3   1 -12    0.18    0.12 
  -4   1 -12    3.65    0.31 
  -5   1 -12    1.18    0.23 
  -6   1 -12    0.03    0.14 
  -7   1 -12    0.46    0.20 
  -8   1 -12    0.73    0.24 
  -9   1 -12   -0.15    0.19 
 -10   1 -12    0.31    0.22 
 -14   0  12   -0.13    0.30 
 -13   0  12   -0.20    0.21 
 -12   0  12    0.30    0.22 
 -11   0  12    0.11    0.16 
 -10   0  12    1.59    0.29 
  -9   0  12    3.59    0.41 
  -8   0  12    0.97    0.21
[truncated: 575,331 more chars]
